# Supplementary material for: Improving Selection for Sentinel Lymph Node Biopsy Among Patients With Melanoma
Source: JAMA Netw Open. 2023 Apr 19;6(4):e236356. doi: 10.1001/jamanetworkopen.2023.6356 (PMC10116363; doi:10.1001/jamanetworkopen.2023.6356)
Supplement: Supplement 2. — eTable 6. Patient-Centered Methodology–Generated Minimum Cutoff Probabilities and Associated Pairs of Patient Selection Outcomes in Australian Cohort eTable 7. Minimum Cutoff Probabilities Generated by Conventional Analysis and Associated Pairs of Patient Selection Outcomes in Australian Cohort eTable 8. Minimum Cutoff Probabilities Generated by Mixed Analysis and Associated Pairs of Patient Selection Outcomes in Australian Cohort [file jamanetwopen-e236356-s002.xls]

## Sheet: Table of Contents 
Miller JR III, Lo SN, Nosrati M, et al. Improving selection for sentinel lymph node biopsy among patients with melanoma. JAMA Netw Open. 2023;6(4):e236356. doi:10.1001/jamanetworkopen.2023.6356
This supplemental material has been provided by the authors to give readers additional information about their work.
eTable 6. Patient-Centered Methodology–Generated Minimum Cutoff Probabilities and Associated Pairs of Patient Selection Outcomes in Australian Cohort
eTable 7. Minimum Cutoff Probabilities Generated by Conventional Analysis and Associated Pairs of Patient Selection Outcomes in Australian Cohort
eTable 8. Minimum Cutoff Probabilities Generated by Mixed Analysis and Associated Pairs of Patient Selection Outcomes in Australian Cohort

## Sheet: eTable 6
Minimum Cutoff Probability of Positive SLNB Outcome	Resulting Number of SLNBs Thereby Administered	Actual or Expected Number (Rounded) of Achievable Positive Outcomes	Actual (Historical) SLNB Outcome Experienced by MIA Patient(s) With That Probability
0.0008	5989	1147
0.0008	5989	1147
0.0011	5987	1147
0.0011	5987	1147
0.0011	5987	1147
0.0011	5987	1147
0.0011	5983		NEGATIVE
0.0011	5982	1147
0.0011	5982	1147
0.0011	5982	1147
0.0013	5979		NEGATIVE
0.0013	5979		NEGATIVE
0.0013	5979		NEGATIVE
0.0013	5976	1147
0.0013	5975	1147
0.0013	5974		NEGATIVE
0.0013	5974		NEGATIVE
0.0013	5974		NEGATIVE
0.0014	5971		NEGATIVE
0.0016	5970	1147
0.0016	5970	1147
0.0016	5970	1147
0.0016	5970	1147
0.0016	5970	1147
0.0016	5970	1147
0.0016	5970	1147
0.0016	5970	1147
0.0016	5970	1147
0.0016	5970	1147
0.0016	5970	1147
0.0016	5959	1147
0.0016	5958		NEGATIVE
0.0016	5958		NEGATIVE
0.0016	5958		NEGATIVE
0.0018	5955		NEGATIVE
0.0018	5955		NEGATIVE
0.0018	5955		NEGATIVE
0.0018	5952	1147
0.0021	5951	1147
0.0021	5951	1147
0.0021	5951	1147
0.0021	5948		NEGATIVE
0.0021	5947	1147
0.0021	5947	1147
0.0021	5947	1147
0.0021	5944	1147
0.0021	5944	1147
0.0021	5944	1147
0.0021	5944	1147
0.0021	5944	1147
0.0021	5944	1147
0.0021	5938		NEGATIVE
0.0021	5938		NEGATIVE
0.0021	5938		NEGATIVE
0.0021	5938		NEGATIVE
0.0021	5938		NEGATIVE
0.0021	5933	1147
0.0021	5933	1147
0.0021	5933	1147
0.0021	5933	1147
0.0021	5933	1147
0.0021	5933	1147
0.0022	5927	1147
0.0022	5927	1147
0.0022	5927	1147
0.0022	5924		NEGATIVE
0.0022	5924		NEGATIVE
0.0022	5924		NEGATIVE
0.0022	5924		NEGATIVE
0.0022	5924		NEGATIVE
0.0022	5924		NEGATIVE
0.0022	5924		NEGATIVE
0.0022	5924		NEGATIVE
0.0022	5924		NEGATIVE
0.0022	5924		NEGATIVE
0.0022	5914	1147
0.0022	5914	1147
0.0023	5912	1147
0.0023	5912	1147
0.0023	5910		NEGATIVE
0.0024	5909	1147
0.0024	5909	1147
0.0024	5907	1147
0.0024	5906		NEGATIVE
0.0024	5906		NEGATIVE
0.0024	5906		NEGATIVE
0.0024	5906		NEGATIVE
0.0024	5902	1147
0.0025	5901		NEGATIVE
0.0026	5900		NEGATIVE
0.0029	5899		NEGATIVE
0.0029	5899		NEGATIVE
0.003	5897		NEGATIVE
0.003	5897		NEGATIVE
0.003	5895	1147
0.0032	5894	1147
0.0032	5894	1147
0.0032	5892	1147
0.0032	5892	1147
0.0032	5892	1147
0.0032	5892	1147
0.0032	5892	1147
0.0032	5892	1147
0.0032	5892	1147
0.0032	5885	1147	POSITIVE
0.0032	5884	1146
0.0032	5884	1146
0.0032	5884	1146
0.0032	5884	1146
0.0032	5884	1146
0.0032	5884	1146
0.0033	5878	1146
0.0035	5877		NEGATIVE
0.0036	5876		NEGATIVE
0.0036	5876		NEGATIVE
0.0037	5874	1146
0.0037	5874	1146
0.0037	5874	1146
0.0037	5874	1146
0.0037	5870		NEGATIVE
0.0037	5869	1146
0.0037	5869	1146
0.0037	5869	1146
0.0037	5866		NEGATIVE
0.0037	5865	1146
0.0039	5864	1146
0.0039	5864	1146
0.0039	5862		NEGATIVE
0.0039	5862		NEGATIVE
0.0039	5862		NEGATIVE
0.0039	5859	1146
0.0039	5858		NEGATIVE
0.0039	5857	1146
0.0039	5856		NEGATIVE
0.0039	5856		NEGATIVE
0.0039	5856		NEGATIVE
0.0039	5856		NEGATIVE
0.0039	5852	1146
0.0039	5852	1146
0.004	5850		NEGATIVE
0.004	5849	1146
0.004	5849	1146
0.004	5849	1146
0.004	5849	1146
0.004	5845		NEGATIVE
0.004	5845		NEGATIVE
0.004	5845		NEGATIVE
0.004	5845		NEGATIVE
0.004	5845		NEGATIVE
0.004	5845		NEGATIVE
0.004	5845		NEGATIVE
0.004	5845		NEGATIVE
0.004	5845		NEGATIVE
0.004	5845		NEGATIVE
0.004	5845		NEGATIVE
0.004	5845		NEGATIVE
0.004	5845		NEGATIVE
0.004	5845		NEGATIVE
0.004	5831	1146
0.004	5831	1146
0.004	5831	1146
0.004	5831	1146
0.0043	5827		NEGATIVE
0.0043	5826	1146
0.0044	5825	1146
0.0044	5825	1146
0.0044	5825	1146
0.0044	5825	1146
0.0044	5821		NEGATIVE
0.0044	5821		NEGATIVE
0.0044	5819	1146
0.0044	5819	1146
0.0044	5819	1146
0.0044	5819	1146
0.0044	5819	1146
0.0044	5814	1146
0.0044	5813		NEGATIVE
0.0044	5812	1146
0.0044	5811	1146
0.0044	5811	1146
0.0044	5809		NEGATIVE
0.0044	5809		NEGATIVE
0.0044	5809		NEGATIVE
0.0044	5809		NEGATIVE
0.0044	5809		NEGATIVE
0.0044	5804	1146
0.0045	5803	1146
0.0046	5802	1146
0.0046	5802	1146
0.0046	5800	1146
0.0046	5799		NEGATIVE
0.0046	5798	1146
0.0047	5797	1146
0.0047	5796		NEGATIVE
0.0048	5795	1146
0.0049	5794		NEGATIVE
0.0049	5793	1146
0.0049	5792	1146
0.005	5791	1146
0.005	5790		NEGATIVE
0.0053	5789	1146
0.0053	5788		NEGATIVE
0.0053	5787	1146
0.0054	5786		NEGATIVE
0.0054	5785	1146
0.0054	5784		NEGATIVE
0.0055	5783	1146
0.0056	5782		NEGATIVE
0.0056	5782		NEGATIVE
0.0057	5780		NEGATIVE
0.0059	5779	1146
0.0059	5779	1146
0.0059	5779	1146
0.0059	5779	1146
0.0059	5779	1146
0.0059	5779	1146
0.0059	5779	1146
0.0059	5779	1146
0.0059	5779	1146
0.0059	5779	1146
0.0059	5779	1146
0.0059	5779	1146
0.0061	5767		NEGATIVE
0.0061	5767		NEGATIVE
0.0061	5765	1146
0.0061	5764	1146
0.0061	5763		NEGATIVE
0.0061	5763		NEGATIVE
0.0061	5763		NEGATIVE
0.0061	5760	1146
0.0062	5759		NEGATIVE
0.0064	5758		NEGATIVE
0.0065	5757		NEGATIVE
0.0066	5756		NEGATIVE
0.0066	5756		NEGATIVE
0.0066	5754	1146
0.0066	5754	1146
0.0067	5752	1146
0.0067	5752	1146
0.0068	5750	1146
0.0068	5749		NEGATIVE
0.0068	5749		NEGATIVE
0.0068	5749		NEGATIVE
0.007	5746		NEGATIVE
0.007	5746		NEGATIVE
0.0071	5744		NEGATIVE
0.0071	5744		NEGATIVE
0.0071	5744		NEGATIVE
0.0071	5744		NEGATIVE
0.0071	5744		NEGATIVE
0.0073	5739	1146
0.0073	5738		NEGATIVE
0.0073	5738		NEGATIVE
0.0073	5738		NEGATIVE
0.0073	5738		NEGATIVE
0.0073	5738		NEGATIVE
0.0073	5733	1146
0.0073	5733	1146
0.0075	5731	1146
0.0075	5730		NEGATIVE
0.0075	5730		NEGATIVE
0.0075	5728	1146
0.0077	5727		NEGATIVE
0.0077	5726		NEGATIVE
0.0077	5725		NEGATIVE
0.0078	5724		NEGATIVE
0.0078	5724		NEGATIVE
0.0079	5722	1146
0.0079	5721	1146
0.0081	5720		NEGATIVE
0.0081	5720		NEGATIVE
0.0081	5720		NEGATIVE
0.0082	5717	1146
0.0083	5716		NEGATIVE
0.0083	5716		NEGATIVE
0.0083	5716		NEGATIVE
0.0083	5716		NEGATIVE
0.0083	5712	1146
0.0083	5711	1146
0.0083	5710		NEGATIVE
0.0083	5710		NEGATIVE
0.0083	5710		NEGATIVE
0.0083	5710		NEGATIVE
0.0083	5710		NEGATIVE
0.0083	5705	1146
0.0083	5704		NEGATIVE
0.0085	5703	1146
0.0085	5703	1146
0.0086	5701	1146
0.0086	5700		NEGATIVE
0.0086	5700		NEGATIVE
0.0086	5698	1146
0.0086	5697	1146
0.0086	5697	1146
0.0086	5695	1146
0.0088	5694		NEGATIVE
0.0088	5693		NEGATIVE
0.0089	5692		NEGATIVE
0.0089	5692		NEGATIVE
0.0089	5692		NEGATIVE
0.0089	5689	1146
0.0089	5688		NEGATIVE
0.0089	5687		NEGATIVE
0.009	5686		NEGATIVE
0.0092	5685		NEGATIVE
0.0092	5684	1146
0.0093	5683		NEGATIVE
0.0094	5682	1146
0.0094	5681		NEGATIVE
0.0094	5680	1146
0.0095	5679	1146
0.0095	5678		NEGATIVE
0.0095	5678		NEGATIVE
0.0095	5678		NEGATIVE
0.0095	5678		NEGATIVE
0.0095	5678		NEGATIVE
0.0095	5678		NEGATIVE
0.0095	5672	1146
0.0095	5672	1146
0.0096	5670		NEGATIVE
0.0096	5670		NEGATIVE
0.0096	5668		NEGATIVE
0.0098	5667		NEGATIVE
0.0099	5666		NEGATIVE
0.0099	5665		NEGATIVE
0.01	5664	1146
0.01	5664	1146
0.01	5662		NEGATIVE
0.01	5662		NEGATIVE
0.01	5662		NEGATIVE
0.01	5659	1146
0.01	5659	1146
0.01	5657	1146
0.01	5656		NEGATIVE
0.01	5655	1146
0.0101	5654	1146
0.0101	5653		NEGATIVE
0.0101	5653		NEGATIVE
0.0101	5653		NEGATIVE
0.0101	5653		NEGATIVE
0.0102	5649	1146
0.0102	5648		NEGATIVE
0.0103	5647	1146
0.0103	5646	1146
0.0104	5645		NEGATIVE
0.0104	5645		NEGATIVE
0.0104	5643	1146
0.0107	5642		NEGATIVE
0.0111	5641		NEGATIVE
0.0112	5640	1146
0.0112	5640	1146
0.0112	5638		NEGATIVE
0.0112	5638		NEGATIVE
0.0112	5636	1146
0.0112	5636	1146
0.0113	5634		NEGATIVE
0.0115	5633	1146
0.0115	5632		NEGATIVE
0.0115	5631	1146
0.0117	5630		NEGATIVE
0.0119	5629	1146
0.0119	5629	1146
0.0119	5629	1146
0.0119	5629	1146
0.0119	5629	1146
0.0119	5629	1146
0.0119	5629	1146
0.0119	5622		NEGATIVE
0.0119	5621	1145
0.0119	5621	1145
0.0119	5621	1145
0.0119	5621	1145
0.0119	5621	1145
0.0119	5621	1145
0.0119	5621	1145
0.0119	5621	1145
0.012	5613		NEGATIVE
0.012	5612	1145
0.0121	5611	1145
0.0121	5611	1145
0.0121	5609		NEGATIVE
0.0121	5608	1145
0.0123	5607		NEGATIVE
0.0124	5606		NEGATIVE
0.0126	5605	1145
0.0126	5604		NEGATIVE
0.0126	5604		NEGATIVE
0.0127	5602	1145
0.0127	5601		NEGATIVE
0.0128	5600		NEGATIVE
0.0131	5599		NEGATIVE
0.0131	5598	1145
0.0131	5597		NEGATIVE
0.0131	5597		NEGATIVE
0.0131	5597		NEGATIVE
0.0131	5597		NEGATIVE
0.0131	5597		NEGATIVE
0.0131	5597		NEGATIVE
0.0131	5597		NEGATIVE
0.0131	5597		NEGATIVE
0.0131	5597		NEGATIVE
0.0131	5597		NEGATIVE
0.0131	5597		NEGATIVE
0.0131	5586	1145
0.0133	5585	1145
0.0134	5584	1145
0.0134	5583		NEGATIVE
0.0136	5582	1145
0.0136	5581	1145
0.0138	5580	1145
0.0138	5579		NEGATIVE
0.0145	5578		NEGATIVE
0.0149	5577	1145
0.015	5576	1145
0.015	5575		NEGATIVE
0.015	5575		NEGATIVE
0.015	5575		NEGATIVE
0.015	5575		NEGATIVE
0.015	5575		NEGATIVE
0.015	5570	1145
0.0153	5569	1145
0.0155	5568	1145
0.0155	5568	1145
0.0155	5568	1145
0.0155	5565		NEGATIVE
0.0155	5565		NEGATIVE
0.0155	5565		NEGATIVE
0.0155	5565		NEGATIVE
0.0155	5565		NEGATIVE
0.0155	5565		NEGATIVE
0.0155	5565		NEGATIVE
0.0155	5558	1145
0.0155	5558	1145
0.0155	5558	1145
0.0155	5558	1145
0.0158	5554		NEGATIVE
0.0159	5553	1145
0.016	5552	1145
0.016	5552	1145
0.016	5552	1145
0.016	5552	1145
0.016	5552	1145
0.016	5552	1145
0.016	5552	1145
0.016	5552	1145
0.016	5552	1145
0.016	5552	1145
0.016	5552	1145
0.016	5552	1145
0.016	5552	1145
0.016	5552	1145
0.016	5552	1145
0.016	5552	1145
0.016	5552	1145
0.016	5552	1145
0.016	5552	1145
0.016	5552	1145
0.016	5552	1145
0.016	5552	1145
0.016	5552	1145
0.016	5552	1145
0.016	5552	1145
0.016	5552	1145
0.016	5552	1145
0.016	5552	1145
0.016	5552	1145
0.016	5552	1145
0.016	5552	1145
0.016	5552	1145
0.016	5552	1145
0.016	5552	1145
0.016	5518		NEGATIVE
0.016	5518		NEGATIVE
0.016	5518		NEGATIVE
0.016	5518		NEGATIVE
0.016	5518		NEGATIVE
0.016	5518		NEGATIVE
0.016	5518		NEGATIVE
0.016	5518		NEGATIVE
0.016	5510	1144
0.016	5510	1144
0.016	5510	1144
0.016	5510	1144
0.016	5510	1144
0.016	5510	1144
0.016	5510	1144
0.016	5510	1144
0.016	5510	1144
0.016	5510	1144
0.016	5510	1144
0.016	5510	1144
0.016	5510	1144
0.016	5510	1144
0.016	5510	1144
0.016	5510	1144
0.016	5510	1144
0.016	5510	1144
0.016	5510	1144
0.016	5510	1144
0.016	5510	1144
0.016	5510	1144
0.016	5510	1144
0.016	5510	1144
0.016	5510	1144
0.016	5510	1144
0.016	5510	1144
0.016	5510	1144
0.016	5510	1144
0.016	5510	1144
0.016	5510	1144
0.016	5510	1144
0.016	5510	1144
0.016	5510	1144
0.016	5476		NEGATIVE
0.016	5476		NEGATIVE
0.0161	5474		NEGATIVE
0.0162	5473	1144
0.0164	5472	1144
0.0166	5471	1144
0.0166	5470		NEGATIVE
0.0166	5469	1144
0.0173	5468	1144
0.0173	5467		NEGATIVE
0.0174	5466	1144
0.0174	5465		NEGATIVE
0.0174	5464	1144
0.0177	5463	1144
0.0177	5463	1144
0.0177	5461		NEGATIVE
0.0177	5460	1144
0.0177	5459	1144
0.0177	5458		NEGATIVE
0.0177	5458		NEGATIVE
0.0177	5458		NEGATIVE
0.0177	5458		NEGATIVE
0.0177	5458		NEGATIVE
0.0177	5458		NEGATIVE
0.0177	5458		NEGATIVE
0.0177	5458		NEGATIVE
0.0177	5458		NEGATIVE
0.0177	5458		NEGATIVE
0.0177	5448	1144
0.0177	5448	1144
0.0179	5446		NEGATIVE
0.0179	5446		NEGATIVE
0.018	5444	1144
0.018	5444	1144
0.018	5442	1144
0.018	5442	1144
0.018	5442	1144
0.018	5439		NEGATIVE
0.018	5439		NEGATIVE
0.018	5439		NEGATIVE
0.018	5439		NEGATIVE
0.018	5439		NEGATIVE
0.018	5434	1144
0.018	5434	1144
0.0181	5432		NEGATIVE
0.0181	5431	1144
0.0185	5430		NEGATIVE
0.0188	5429		NEGATIVE
0.0188	5429		NEGATIVE
0.0188	5427		NEGATIVE
0.0189	5426	1144
0.0189	5425		NEGATIVE
0.0189	5425		NEGATIVE
0.0189	5425		NEGATIVE
0.0189	5425		NEGATIVE
0.0189	5425		NEGATIVE
0.0189	5425		NEGATIVE
0.0189	5419	1144
0.0191	5418	1144
0.0194	5417	1144
0.0195	5416		NEGATIVE
0.0197	5415	1144
0.0206	5414	1143
0.0206	5414	1143
0.021	5412	1143
0.0211	5411		NEGATIVE
0.0211	5410		NEGATIVE
0.0211	5409	1143
0.0211	5408		NEGATIVE
0.0211	5408		NEGATIVE
0.0211	5408		NEGATIVE
0.0211	5408		NEGATIVE
0.0211	5404		NEGATIVE
0.0211	5404		NEGATIVE
0.0212	5402	1143
0.0213	5401		NEGATIVE
0.0214	5400	1143
0.0218	5399		NEGATIVE
0.0218	5399		NEGATIVE
0.0218	5399		NEGATIVE
0.0219	5396	1143
0.0219	5396	1143
0.0219	5396	1143
0.0219	5396	1143
0.0219	5396	1143
0.0219	5396	1143
0.0219	5396	1143
0.0219	5396	1143
0.0219	5396	1143
0.0219	5396	1143
0.0219	5396	1143
0.0219	5396	1143
0.0219	5396	1143
0.0219	5396	1143
0.0219	5396	1143
0.0219	5396	1143
0.0219	5396	1143
0.0219	5396	1143
0.0219	5396	1143
0.0219	5396	1143
0.0219	5396	1143
0.0219	5396	1143
0.0219	5396	1143
0.0219	5396	1143
0.0219	5396	1143
0.0219	5396	1143
0.0219	5396	1143
0.0219	5396	1143
0.0219	5396	1143
0.0219	5396	1143
0.0219	5396	1143
0.0219	5396	1143
0.0219	5396	1143
0.0219	5396	1143
0.0219	5396	1143
0.0219	5396	1143
0.0219	5396	1143
0.0219	5359		NEGATIVE
0.0219	5359		NEGATIVE
0.0219	5359		NEGATIVE
0.0219	5359		NEGATIVE
0.0219	5359		NEGATIVE
0.0219	5359		NEGATIVE
0.0219	5353	1143
0.0219	5353	1143
0.0219	5353	1143
0.0219	5353	1143
0.0219	5353	1143
0.0219	5353	1143
0.0219	5353	1143
0.0219	5353	1143
0.0219	5353	1143
0.0219	5353	1143
0.0219	5353	1143
0.0219	5353	1143
0.0219	5353	1143
0.0219	5353	1143
0.0219	5353	1143
0.0219	5353	1143
0.0219	5353	1143
0.0219	5353	1143
0.0219	5353	1143
0.0219	5353	1143
0.0219	5353	1143
0.0219	5353	1143
0.0219	5353	1143
0.0219	5353	1143
0.0219	5353	1143
0.0219	5353	1143
0.0219	5353	1143
0.0219	5353	1143
0.0219	5353	1143
0.0219	5353	1143
0.0219	5353	1143
0.0219	5353	1143
0.0219	5353	1143
0.0219	5353	1143
0.0219	5353	1143
0.0219	5353	1143
0.0219	5353	1143
0.0219	5353	1143
0.0224	5315	1142
0.0224	5314		NEGATIVE
0.0224	5314		NEGATIVE
0.0224	5314		NEGATIVE
0.0224	5314		NEGATIVE
0.0224	5310	1142
0.0226	5309	1142
0.0226	5308		NEGATIVE
0.0227	5307		NEGATIVE
0.0227	5306		NEGATIVE
0.0229	5305		NEGATIVE
0.0229	5304	1142
0.0236	5303		NEGATIVE
0.024	5302	1142
0.024	5301		NEGATIVE
0.024	5300		NEGATIVE
0.024	5300		NEGATIVE
0.024	5298	1142
0.0241	5297		NEGATIVE
0.0242	5296	1142
0.0242	5296	1142
0.0243	5294		NEGATIVE
0.0245	5293		NEGATIVE
0.0247	5292	1142
0.0247	5292	1142
0.0247	5292	1142
0.0247	5289		NEGATIVE
0.0247	5289		NEGATIVE
0.0247	5289		NEGATIVE
0.0247	5289		NEGATIVE
0.0247	5289		NEGATIVE
0.0247	5289		NEGATIVE
0.0247	5289		NEGATIVE
0.0247	5289		NEGATIVE
0.0247	5289		NEGATIVE
0.0247	5289		NEGATIVE
0.0247	5289		NEGATIVE
0.0247	5289		NEGATIVE
0.0247	5289		NEGATIVE
0.0247	5289		NEGATIVE
0.0247	5275	1141
0.0247	5275	1141
0.0251	5273		NEGATIVE
0.0255	5272		NEGATIVE
0.0255	5272		NEGATIVE
0.0255	5272		NEGATIVE
0.0255	5269		NEGATIVE
0.0255	5269		NEGATIVE
0.0255	5269		NEGATIVE
0.0255	5269		NEGATIVE
0.0255	5269		NEGATIVE
0.0256	5264		NEGATIVE
0.0257	5263	1141
0.0258	5262		NEGATIVE
0.0259	5261	1141
0.026	5260		NEGATIVE
0.0261	5259	1141
0.0267	5258	1141
0.0267	5258	1141
0.0267	5256		NEGATIVE
0.0267	5256		NEGATIVE
0.0268	5254	1141
0.0269	5253	1141
0.027	5252	1141
0.027	5251		NEGATIVE
0.027	5251		NEGATIVE
0.027	5251		NEGATIVE
0.027	5251		NEGATIVE
0.027	5251	1141	POSITIVE
0.0273	5246		NEGATIVE
0.0273	5245		NEGATIVE
0.0273	5245		NEGATIVE
0.0275	5243	1140
0.028	5242		NEGATIVE
0.0283	5241	1140
0.0284	5240	1140
0.0288	5239	1140
0.0288	5239	1140
0.0288	5239	1140
0.0288	5239	1140
0.0288	5239	1140
0.0288	5239	1140
0.0288	5239	1140
0.0288	5239	1140
0.0288	5239	1140
0.0288	5230		NEGATIVE
0.0288	5230		NEGATIVE
0.0288	5228	1140
0.0288	5228	1140
0.0288	5228	1140
0.0288	5228	1140
0.0288	5228	1140
0.0288	5228	1140
0.0288	5228	1140
0.0288	5228	1140
0.0289	5220		NEGATIVE
0.0289	5219	1140
0.029	5218		NEGATIVE
0.0291	5217	1140
0.0292	5216	1140
0.0294	5215	1140
0.0294	5214	1140
0.0294	5214	1140
0.0294	5214	1140
0.0294	5214	1140
0.0294	5214	1140
0.0294	5214	1140
0.0294	5214	1140
0.0294	5214	1140
0.0294	5214	1140
0.0294	5214	1140
0.0294	5214	1140
0.0294	5214	1140
0.0294	5214	1140
0.0294	5214	1140
0.0294	5214	1140
0.0294	5214	1140
0.0294	5214	1140
0.0294	5214	1140
0.0294	5214	1140
0.0294	5214	1140
0.0294	5214	1140
0.0294	5214	1140
0.0294	5214	1140
0.0294	5214	1140
0.0294	5214	1140
0.0294	5214	1140
0.0294	5214	1140
0.0294	5214	1140
0.0294	5214	1140
0.0294	5214	1140
0.0294	5214	1140
0.0294	5214	1140
0.0294	5214	1140
0.0294	5214	1140
0.0294	5214	1140
0.0294	5214	1140
0.0294	5214	1140
0.0294	5214	1140
0.0294	5214	1140
0.0294	5214	1140
0.0294	5214	1140
0.0294	5214	1140
0.0294	5214	1140
0.0294	5214	1140
0.0294	5214	1140
0.0294	5214	1140
0.0294	5214	1140
0.0294	5214	1140
0.0294	5214	1140
0.0294	5214	1140
0.0294	5214	1140
0.0294	5214	1140
0.0294	5214	1140
0.0294	5214	1140
0.0294	5214	1140
0.0294	5214	1140
0.0294	5214	1140
0.0294	5214	1140
0.0294	5214	1140
0.0294	5214	1140
0.0294	5214	1140
0.0294	5214	1140
0.0294	5214	1140
0.0294	5214	1140
0.0294	5214	1140
0.0294	5214	1140
0.0294	5214	1140
0.0294	5214	1140
0.0294	5214	1140
0.0294	5214	1140
0.0294	5214	1140
0.0294	5214	1140
0.0294	5214	1140
0.0294	5214	1140
0.0294	5140		NEGATIVE
0.0294	5140		NEGATIVE
0.0294	5140		NEGATIVE
0.0294	5140		NEGATIVE
0.0294	5140		NEGATIVE
0.0294	5140		NEGATIVE
0.0294	5140		NEGATIVE
0.0294	5140		NEGATIVE
0.0294	5140		NEGATIVE
0.0294	5140		NEGATIVE
0.0294	5140		NEGATIVE
0.0294	5140		NEGATIVE
0.0294	5140		NEGATIVE
0.0294	5140		NEGATIVE
0.0294	5140		NEGATIVE
0.0294	5140		NEGATIVE
0.0294	5140		NEGATIVE
0.0294	5140		NEGATIVE
0.0294	5140		NEGATIVE
0.0294	5140		NEGATIVE
0.0294	5140		NEGATIVE
0.0294	5140		NEGATIVE
0.0294	5140		NEGATIVE
0.0294	5140		NEGATIVE
0.0294	5140		NEGATIVE
0.0294	5140		NEGATIVE
0.0294	5114	1137
0.0294	5114	1137
0.0294	5114	1137
0.0294	5114	1137
0.0294	5114	1137
0.0294	5114	1137
0.0294	5114	1137
0.0294	5114	1137
0.0294	5114	1137
0.0294	5114	1137
0.0294	5114	1137
0.0294	5114	1137
0.0294	5114	1137
0.0294	5114	1137
0.0294	5114	1137
0.0294	5114	1137
0.0294	5114	1137
0.0294	5114	1137
0.0294	5114	1137
0.0294	5114	1137
0.0294	5114	1137
0.0294	5114	1137
0.0294	5114	1137
0.0294	5114	1137
0.0294	5114	1137
0.0294	5114	1137
0.0294	5114	1137
0.0294	5114	1137
0.0294	5114	1137
0.0294	5114	1137
0.0294	5114	1137
0.0294	5114	1137
0.0294	5114	1137
0.0294	5114	1137
0.0294	5114	1137
0.0294	5114	1137
0.0294	5114	1137
0.0294	5114	1137
0.0294	5114	1137
0.0294	5114	1137
0.0294	5114	1137
0.0294	5114	1137
0.0294	5114	1137
0.0294	5114	1137
0.0294	5114	1137
0.0294	5114	1137
0.0294	5114	1137
0.0294	5114	1137
0.0294	5114	1137
0.0294	5114	1137
0.0294	5114	1137
0.0294	5114	1137
0.0294	5114	1137
0.0294	5114	1137
0.0294	5114	1137
0.0294	5114	1137
0.0294	5114	1137
0.0294	5114	1137
0.0294	5114	1137
0.0294	5114	1137
0.0294	5114	1137
0.0294	5114	1137
0.0294	5114	1137
0.0294	5114	1137
0.0294	5114	1137
0.0294	5114	1137
0.0294	5114	1137
0.0294	5114	1137
0.0294	5114	1137
0.0294	5114	1137
0.0294	5114	1137
0.0294	5114	1137
0.0294	5114	1137
0.0294	5114	1137
0.0294	5114	1137
0.0295	5039		NEGATIVE
0.03	5038	1135
0.03	5038	1135
0.03	5038	1135
0.03	5038	1135
0.03	5038	1135
0.03	5038	1135
0.03	5038	1135
0.03	5038	1135
0.03	5038	1135
0.03	5038	1135
0.03	5038	1135
0.03	5027		NEGATIVE
0.03	5027		NEGATIVE
0.03	5027		NEGATIVE
0.03	5027		NEGATIVE
0.03	5027		NEGATIVE
0.03	5027		NEGATIVE
0.03	5027		NEGATIVE
0.03	5027		NEGATIVE
0.03	5027		NEGATIVE
0.03	5027		NEGATIVE
0.03	5027		NEGATIVE
0.03	5027		NEGATIVE
0.03	5027		NEGATIVE
0.03	5027		NEGATIVE
0.03	5027		NEGATIVE
0.03	5027		NEGATIVE
0.03	5027		NEGATIVE
0.03	5027		NEGATIVE
0.03	5027		NEGATIVE
0.03	5027		NEGATIVE
0.03	5027		NEGATIVE
0.03	5027		NEGATIVE
0.03	5027		NEGATIVE
0.03	5027		NEGATIVE
0.03	5027		NEGATIVE
0.03	5027		NEGATIVE
0.03	5027		NEGATIVE
0.03	5027		NEGATIVE
0.03	5027		NEGATIVE
0.03	5027	1135	POSITIVE
0.03	5027	1135	POSITIVE
0.03	4996	1133
0.03	4996	1133
0.03	4996	1133
0.03	4996	1133
0.03	4996	1133
0.03	4996	1133
0.03	4996	1133
0.03	4996	1133
0.03	4996	1133
0.03	4996	1133
0.03	4996	1133
0.03	4985	1132
0.0303	4984	1132
0.0303	4984	1132
0.0303	4982		NEGATIVE
0.0303	4981	1132
0.0305	4980	1132
0.0306	4979	1132
0.0306	4978		NEGATIVE
0.0306	4978		NEGATIVE
0.0308	4976		NEGATIVE
0.0308	4975		NEGATIVE
0.031	4974		NEGATIVE
0.031	4973		NEGATIVE
0.031	4973		NEGATIVE
0.0312	4971	1132
0.0315	4970		NEGATIVE
0.0318	4969		NEGATIVE
0.0319	4968		NEGATIVE
0.0319	4968		NEGATIVE
0.0319	4968		NEGATIVE
0.0319	4968		NEGATIVE
0.0319	4968		NEGATIVE
0.0319	4968		NEGATIVE
0.0319	4968		NEGATIVE
0.0321	4961		NEGATIVE
0.0321	4961		NEGATIVE
0.0321	4959		NEGATIVE
0.0321	4959		NEGATIVE
0.0324	4957		NEGATIVE
0.0324	4956	1132
0.0324	4956	1132
0.0324	4956	1132
0.0324	4956	1132
0.0324	4956	1132
0.0324	4956	1132
0.0324	4956	1132
0.0324	4956	1132
0.0324	4956	1132
0.0324	4956	1132
0.0324	4956	1132
0.0324	4956	1132
0.0324	4956	1132
0.0324	4956	1132
0.0324	4942		NEGATIVE
0.0324	4942		NEGATIVE
0.0324	4942		NEGATIVE
0.0324	4942		NEGATIVE
0.0324	4942		NEGATIVE
0.0324	4942		NEGATIVE
0.0324	4942		NEGATIVE
0.0324	4942		NEGATIVE
0.0324	4942		NEGATIVE
0.0324	4942		NEGATIVE
0.0324	4932	1132
0.0324	4932	1132
0.0324	4932	1132
0.0324	4932	1132
0.0324	4932	1132
0.0324	4932	1132
0.0324	4932	1132
0.0324	4932	1132
0.0324	4932	1132
0.0324	4932	1132
0.0324	4932	1132
0.0324	4932	1132
0.0324	4932	1132
0.0324	4932	1132
0.0325	4918	1131
0.0325	4917		NEGATIVE
0.0326	4916		NEGATIVE
0.0327	4915		NEGATIVE
0.0328	4914	1131
0.0329	4913		NEGATIVE
0.0329	4913		NEGATIVE
0.0329	4913		NEGATIVE
0.0329	4913	1131	POSITIVE
0.033	4909		NEGATIVE
0.033	4909		NEGATIVE
0.033	4909		NEGATIVE
0.033	4909		NEGATIVE
0.0331	4905	1130
0.0331	4905	1130
0.0331	4905	1130
0.0331	4905	1130
0.0331	4905	1130
0.0331	4905	1130
0.0331	4899		NEGATIVE
0.0331	4898	1130
0.0331	4898	1130
0.0331	4898	1130
0.0331	4898	1130
0.0331	4898	1130
0.0331	4898	1130
0.0332	4892	1130
0.0332	4892	1130
0.0332	4892	1130
0.0332	4892	1130
0.0332	4892	1130
0.0332	4887		NEGATIVE
0.0332	4887		NEGATIVE
0.0332	4887		NEGATIVE
0.0332	4887		NEGATIVE
0.0332	4887		NEGATIVE
0.0332	4887		NEGATIVE
0.0332	4887		NEGATIVE
0.0332	4887		NEGATIVE
0.0332	4887		NEGATIVE
0.0332	4887		NEGATIVE
0.0332	4887		NEGATIVE
0.0332	4887	1130	POSITIVE
0.0332	4875	1129
0.0332	4875	1129
0.0332	4875	1129
0.0332	4875	1129
0.0332	4875	1129
0.0348	4870		NEGATIVE
0.0348	4869		NEGATIVE
0.0348	4869		NEGATIVE
0.0348	4869		NEGATIVE
0.035	4866		NEGATIVE
0.0351	4865		NEGATIVE
0.0351	4864		NEGATIVE
0.0351	4864		NEGATIVE
0.0351	4864		NEGATIVE
0.0351	4861	1129
0.0352	4860	1129
0.0352	4859		NEGATIVE
0.0352	4859		NEGATIVE
0.0352	4859		NEGATIVE
0.0352	4856	1128
0.0353	4855		NEGATIVE
0.0358	4854		NEGATIVE
0.0358	4854		NEGATIVE
0.0358	4854		NEGATIVE
0.0358	4854		NEGATIVE
0.0358	4854		NEGATIVE
0.036	4849		NEGATIVE
0.0361	4848		NEGATIVE
0.0361	4848		NEGATIVE
0.0365	4846	1128
0.0365	4846	1128
0.0365	4844		NEGATIVE
0.0365	4844		NEGATIVE
0.0365	4844		NEGATIVE
0.0365	4844		NEGATIVE
0.0365	4844		NEGATIVE
0.0365	4839	1128
0.0365	4838	1128
0.0371	4837	1128
0.0371	4836		NEGATIVE
0.0374	4835		NEGATIVE
0.0374	4834		NEGATIVE
0.0374	4834		NEGATIVE
0.0374	4832		NEGATIVE
0.0375	4831		NEGATIVE
0.038	4830		NEGATIVE
0.038	4829		NEGATIVE
0.0381	4828		NEGATIVE
0.0381	4827	1128
0.0381	4826		NEGATIVE
0.0382	4825		NEGATIVE
0.0387	4824	1128
0.0388	4823		NEGATIVE
0.039	4822	1128
0.039	4821		NEGATIVE
0.039	4821		NEGATIVE
0.039	4821		NEGATIVE
0.039	4821		NEGATIVE
0.039	4817	1128
0.039	4816	1128
0.0393	4815	1128
0.0394	4814	1128
0.0394	4813		NEGATIVE
0.0394	4812	1128
0.0394	4812	1128
0.0396	4810	1128
0.0396	4809		NEGATIVE
0.0396	4809		NEGATIVE
0.0396	4809		NEGATIVE
0.0396	4809		NEGATIVE
0.0397	4805		NEGATIVE
0.04	4804	1128
0.04	4803		NEGATIVE
0.04	4803		NEGATIVE
0.04	4803		NEGATIVE
0.04	4803		NEGATIVE
0.04	4803		NEGATIVE
0.04	4803		NEGATIVE
0.04	4797	1128
0.04	4797	1128
0.0404	4795		NEGATIVE
0.0404	4795		NEGATIVE
0.0408	4793	1128
0.0409	4792	1128
0.0409	4792	1128
0.0409	4792	1128
0.0409	4792	1128
0.0409	4792	1128
0.0409	4792	1128
0.0409	4792	1128
0.0409	4792	1128
0.0409	4792	1128
0.0409	4792	1128
0.0409	4782		NEGATIVE
0.0409	4782		NEGATIVE
0.0409	4782		NEGATIVE
0.0409	4782		NEGATIVE
0.0409	4782		NEGATIVE
0.0409	4782		NEGATIVE
0.0409	4782		NEGATIVE
0.0409	4782		NEGATIVE
0.0409	4782		NEGATIVE
0.0409	4782		NEGATIVE
0.0409	4782		NEGATIVE
0.0409	4782		NEGATIVE
0.0409	4782		NEGATIVE
0.0409	4782		NEGATIVE
0.0409	4782		NEGATIVE
0.0409	4782		NEGATIVE
0.0409	4782		NEGATIVE
0.0409	4782		NEGATIVE
0.0409	4782		NEGATIVE
0.0409	4763	1127
0.0409	4763	1127
0.0409	4763	1127
0.0409	4763	1127
0.0409	4763	1127
0.0409	4763	1127
0.0409	4763	1127
0.0409	4763	1127
0.0409	4763	1127
0.0409	4763	1127
0.0411	4753		NEGATIVE
0.0416	4752	1127
0.0416	4752	1127
0.0416	4750	1127
0.0417	4749	1127
0.0417	4748		NEGATIVE
0.0417	4747	1127
0.0418	4746	1127
0.0426	4745		NEGATIVE
0.0426	4745		NEGATIVE
0.0429	4743		NEGATIVE
0.0433	4742		NEGATIVE
0.0438	4741	1127
0.0439	4740		NEGATIVE
0.044	4739		NEGATIVE
0.0442	4738	1127
0.0442	4738	1127
0.0442	4738	1127
0.0442	4738	1127
0.0442	4738	1127
0.0442	4738	1127
0.0442	4738	1127
0.0442	4738	1127
0.0442	4738	1127
0.0442	4738	1127
0.0442	4738	1127
0.0443	4727	1126
0.0443	4727	1126
0.0443	4727	1126
0.0443	4727	1126
0.0443	4727	1126
0.0443	4727	1126
0.0443	4727	1126
0.0443	4727	1126
0.0443	4727	1126
0.0443	4727	1126
0.0443	4727	1126
0.0443	4727	1126
0.0443	4727	1126
0.0443	4727	1126
0.0443	4727	1126
0.0443	4712		NEGATIVE
0.0443	4712		NEGATIVE
0.0443	4712		NEGATIVE
0.0443	4709	1125
0.0443	4709	1125
0.0443	4709	1125
0.0443	4709	1125
0.0443	4709	1125
0.0443	4709	1125
0.0443	4709	1125
0.0443	4709	1125
0.0443	4709	1125
0.0443	4709	1125
0.0443	4709	1125
0.0443	4709	1125
0.0443	4709	1125
0.0443	4709	1125
0.0443	4709	1125
0.0446	4694	1125
0.0448	4693		NEGATIVE
0.0448	4693		NEGATIVE
0.0448	4693		NEGATIVE
0.0448	4693		NEGATIVE
0.0452	4689	1125
0.0452	4688		NEGATIVE
0.0452	4688		NEGATIVE
0.0454	4686		NEGATIVE
0.0454	4686		NEGATIVE
0.0456	4684		NEGATIVE
0.0458	4683		NEGATIVE
0.0459	4682		NEGATIVE
0.046	4681		NEGATIVE
0.046	4681		NEGATIVE
0.0461	4679		NEGATIVE
0.0461	4678		NEGATIVE
0.0461	4677	1125
0.0463	4676	1125
0.0463	4676	1125
0.0463	4674		NEGATIVE
0.0463	4674		NEGATIVE
0.0463	4672	1125
0.0467	4671		NEGATIVE
0.0468	4670		NEGATIVE
0.0468	4670		NEGATIVE
0.047	4668	1125
0.047	4667		NEGATIVE
0.047	4666	1124
0.047	4665	1124
0.047	4664		NEGATIVE
0.047	4664		NEGATIVE
0.047	4664		NEGATIVE
0.047	4664		NEGATIVE
0.047	4664		NEGATIVE
0.047	4664		NEGATIVE
0.047	4664		NEGATIVE
0.047	4664		NEGATIVE
0.047	4664	1124	POSITIVE
0.047	4655	1123
0.047	4655	1123
0.047	4653	1123
0.047	4652		NEGATIVE
0.0472	4651		NEGATIVE
0.0472	4650	1123
0.0473	4649		NEGATIVE
0.0473	4649		NEGATIVE
0.0477	4647		NEGATIVE
0.0479	4646		NEGATIVE
0.0481	4645		NEGATIVE
0.0482	4644	1123
0.0482	4643		NEGATIVE
0.0482	4643		NEGATIVE
0.0482	4643		NEGATIVE
0.0483	4640		NEGATIVE
0.0497	4639		NEGATIVE
0.0497	4639		NEGATIVE
0.0498	4637		NEGATIVE
0.0498	4636	1123
0.0498	4635	1123
0.0498	4634		NEGATIVE
0.0498	4634		NEGATIVE
0.0502	4632		NEGATIVE
0.0502	4631		NEGATIVE
0.0502	4631		NEGATIVE
0.0502	4631		NEGATIVE
0.0502	4631		NEGATIVE
0.0502	4631		NEGATIVE
0.0502	4631		NEGATIVE
0.0502	4625	1123
0.0503	4624		NEGATIVE
0.0504	4623		NEGATIVE
0.0508	4622		NEGATIVE
0.0512	4621		NEGATIVE
0.0513	4620		NEGATIVE
0.0514	4619		NEGATIVE
0.0514	4619		NEGATIVE
0.0514	4617	1123
0.0514	4616		NEGATIVE
0.0514	4616		NEGATIVE
0.0514	4616		NEGATIVE
0.0517	4613		NEGATIVE
0.052	4612		NEGATIVE
0.052	4611		NEGATIVE
0.0521	4610		NEGATIVE
0.0521	4610		NEGATIVE
0.0521	4610		NEGATIVE
0.0521	4607	1123
0.0521	4606		NEGATIVE
0.0521	4606		NEGATIVE
0.0522	4604	1123
0.0525	4603	1123
0.0525	4603	1123
0.0525	4603	1123
0.0525	4603	1123
0.0525	4603	1123
0.0525	4603	1123
0.0525	4603	1123
0.0525	4603	1123
0.0525	4603	1123
0.0525	4603	1123
0.0525	4603	1123
0.0525	4603	1123
0.0525	4603	1123
0.0525	4603	1123
0.0525	4603	1123
0.0525	4603	1123
0.0525	4603	1123
0.0525	4603	1123
0.0525	4603	1123
0.0525	4603	1123
0.0525	4603	1123
0.0525	4603	1123
0.0525	4603	1123
0.0525	4580		NEGATIVE
0.0525	4580		NEGATIVE
0.0525	4580		NEGATIVE
0.0525	4580		NEGATIVE
0.0525	4580		NEGATIVE
0.0525	4580		NEGATIVE
0.0525	4580		NEGATIVE
0.0525	4580		NEGATIVE
0.0525	4580		NEGATIVE
0.0525	4580	1122	POSITIVE
0.0525	4580	1122	POSITIVE
0.0525	4580	1122	POSITIVE
0.0525	4568	1119
0.0525	4568	1119
0.0525	4568	1119
0.0525	4568	1119
0.0525	4568	1119
0.0525	4568	1119
0.0525	4568	1119
0.0525	4568	1119
0.0525	4568	1119
0.0525	4568	1119
0.0525	4568	1119
0.0525	4568	1119
0.0525	4568	1119
0.0525	4568	1119
0.0525	4568	1119
0.0525	4568	1119
0.0525	4568	1119
0.0525	4568	1119
0.0525	4568	1119
0.0525	4568	1119
0.0525	4568	1119
0.0525	4568	1119
0.0525	4568	1119
0.0525	4568	1119
0.0527	4544		NEGATIVE
0.0527	4544		NEGATIVE
0.0527	4542		NEGATIVE
0.0528	4541		NEGATIVE
0.0529	4540	1117
0.0529	4539		NEGATIVE
0.0529	4539	1117	POSITIVE
0.0529	4537	1116
0.0529	4536		NEGATIVE
0.0534	4535		NEGATIVE
0.0534	4535		NEGATIVE
0.0535	4533	1116
0.0535	4533	1116
0.0535	4533	1116
0.0535	4530		NEGATIVE
0.0535	4530		NEGATIVE
0.0535	4530		NEGATIVE
0.0535	4530		NEGATIVE
0.0535	4530		NEGATIVE
0.0535	4530		NEGATIVE
0.0535	4530		NEGATIVE
0.0535	4530		NEGATIVE
0.0535	4530		NEGATIVE
0.0535	4530		NEGATIVE
0.0535	4530		NEGATIVE
0.0535	4519	1116
0.0535	4519	1116
0.0537	4517		NEGATIVE
0.0538	4516		NEGATIVE
0.0539	4515		NEGATIVE
0.0539	4514		NEGATIVE
0.0539	4514		NEGATIVE
0.0539	4512	1116
0.0541	4511		NEGATIVE
0.0542	4510		NEGATIVE
0.0544	4509		NEGATIVE
0.0544	4508	1116
0.0545	4507		NEGATIVE
0.0545	4507		NEGATIVE
0.0546	4505	1116
0.0546	4505	1116
0.0546	4505	1116
0.0546	4505	1116
0.0546	4505	1116
0.0546	4505	1116
0.0546	4505	1116
0.0546	4505	1116
0.0546	4505	1116
0.0546	4505	1116
0.0546	4505	1116
0.0546	4505	1116
0.0546	4505	1116
0.0546	4505	1116
0.0546	4505	1116
0.0546	4505	1116
0.0546	4505	1116
0.0546	4505	1116
0.0546	4505	1116
0.0546	4505	1116
0.0546	4505	1116
0.0546	4505	1116
0.0546	4505	1116
0.0546	4505	1116
0.0546	4505	1116
0.0546	4505	1116
0.0546	4505	1116
0.0546	4505	1116
0.0546	4477		NEGATIVE
0.0546	4477		NEGATIVE
0.0546	4477		NEGATIVE
0.0546	4477		NEGATIVE
0.0546	4477		NEGATIVE
0.0546	4477		NEGATIVE
0.0546	4477		NEGATIVE
0.0546	4477		NEGATIVE
0.0546	4477		NEGATIVE
0.0546	4477		NEGATIVE
0.0546	4477		NEGATIVE
0.0546	4477		NEGATIVE
0.0546	4477		NEGATIVE
0.0546	4477		NEGATIVE
0.0546	4477		NEGATIVE
0.0546	4477		NEGATIVE
0.0546	4477		NEGATIVE
0.0546	4477		NEGATIVE
0.0546	4477		NEGATIVE
0.0546	4477		NEGATIVE
0.0546	4477		NEGATIVE
0.0546	4477		NEGATIVE
0.0546	4477		NEGATIVE
0.0546	4477		NEGATIVE
0.0546	4477		NEGATIVE
0.0546	4477		NEGATIVE
0.0546	4477		NEGATIVE
0.0546	4477		NEGATIVE
0.0546	4477		NEGATIVE
0.0546	4477		NEGATIVE
0.0546	4477		NEGATIVE
0.0546	4477		NEGATIVE
0.0546	4477		NEGATIVE
0.0546	4477		NEGATIVE
0.0546	4477		NEGATIVE
0.0546	4477		NEGATIVE
0.0546	4477		NEGATIVE
0.0546	4477		NEGATIVE
0.0546	4477		NEGATIVE
0.0546	4477		NEGATIVE
0.0546	4477		NEGATIVE
0.0546	4477		NEGATIVE
0.0546	4477		NEGATIVE
0.0546	4477		NEGATIVE
0.0546	4477		NEGATIVE
0.0546	4477		NEGATIVE
0.0546	4477		NEGATIVE
0.0546	4477		NEGATIVE
0.0546	4477		NEGATIVE
0.0546	4477		NEGATIVE
0.0546	4477		NEGATIVE
0.0546	4477		NEGATIVE
0.0546	4477		NEGATIVE
0.0546	4477		NEGATIVE
0.0546	4477		NEGATIVE
0.0546	4477		NEGATIVE
0.0546	4477		NEGATIVE
0.0546	4477		NEGATIVE
0.0546	4477		NEGATIVE
0.0546	4477		NEGATIVE
0.0546	4477		NEGATIVE
0.0546	4477		NEGATIVE
0.0546	4477		NEGATIVE
0.0546	4477		NEGATIVE
0.0546	4477		NEGATIVE
0.0546	4477		NEGATIVE
0.0546	4477		NEGATIVE
0.0546	4477		NEGATIVE
0.0546	4477		NEGATIVE
0.0546	4477		NEGATIVE
0.0546	4477		NEGATIVE
0.0546	4477		NEGATIVE
0.0546	4477		NEGATIVE
0.0546	4477		NEGATIVE
0.0546	4477		NEGATIVE
0.0546	4477		NEGATIVE
0.0546	4477		NEGATIVE
0.0546	4477		NEGATIVE
0.0546	4477		NEGATIVE
0.0546	4477		NEGATIVE
0.0546	4477		NEGATIVE
0.0546	4477		NEGATIVE
0.0546	4477		NEGATIVE
0.0546	4477		NEGATIVE
0.0546	4477		NEGATIVE
0.0546	4477		NEGATIVE
0.0546	4477		NEGATIVE
0.0546	4477		NEGATIVE
0.0546	4477		NEGATIVE
0.0546	4477		NEGATIVE
0.0546	4477		NEGATIVE
0.0546	4477		NEGATIVE
0.0546	4477		NEGATIVE
0.0546	4477		NEGATIVE
0.0546	4477		NEGATIVE
0.0546	4477		NEGATIVE
0.0546	4477		NEGATIVE
0.0546	4477		NEGATIVE
0.0546	4477		NEGATIVE
0.0546	4477		NEGATIVE
0.0546	4477		NEGATIVE
0.0546	4477		NEGATIVE
0.0546	4477		NEGATIVE
0.0546	4477		NEGATIVE
0.0546	4477		NEGATIVE
0.0546	4477		NEGATIVE
0.0546	4477		NEGATIVE
0.0546	4477		NEGATIVE
0.0546	4477		NEGATIVE
0.0546	4477		NEGATIVE
0.0546	4477		NEGATIVE
0.0546	4477		NEGATIVE
0.0546	4477		NEGATIVE
0.0546	4477		NEGATIVE
0.0546	4477		NEGATIVE
0.0546	4477		NEGATIVE
0.0546	4477		NEGATIVE
0.0546	4477		NEGATIVE
0.0546	4477	1114	POSITIVE
0.0546	4477	1114	POSITIVE
0.0546	4477	1114	POSITIVE
0.0546	4477	1114	POSITIVE
0.0546	4477	1114	POSITIVE
0.0546	4477	1114	POSITIVE
0.0546	4353	1108
0.0546	4353	1108
0.0546	4353	1108
0.0546	4353	1108
0.0546	4353	1108
0.0546	4353	1108
0.0546	4353	1108
0.0546	4353	1108
0.0546	4353	1108
0.0546	4353	1108
0.0546	4353	1108
0.0546	4353	1108
0.0546	4353	1108
0.0546	4353	1108
0.0546	4353	1108
0.0546	4353	1108
0.0546	4353	1108
0.0546	4353	1108
0.0546	4353	1108
0.0546	4353	1108
0.0546	4353	1108
0.0546	4353	1108
0.0546	4353	1108
0.0546	4353	1108
0.0546	4353	1108
0.0546	4353	1108
0.0546	4353	1108
0.0546	4353	1108
0.0546	4353	1108
0.0547	4324		NEGATIVE
0.0551	4323	1107
0.0551	4323	1107
0.0551	4323	1107
0.0551	4323	1107
0.0551	4319		NEGATIVE
0.0551	4319		NEGATIVE
0.0551	4319		NEGATIVE
0.0551	4319		NEGATIVE
0.0551	4319		NEGATIVE
0.0551	4319		NEGATIVE
0.0551	4319		NEGATIVE
0.0551	4319		NEGATIVE
0.0551	4319		NEGATIVE
0.0551	4319		NEGATIVE
0.0552	4309	1107
0.0552	4309	1107
0.0552	4309	1107
0.0553	4306		NEGATIVE
0.0555	4305	1106
0.0557	4304		NEGATIVE
0.0559	4303		NEGATIVE
0.056	4302	1106	POSITIVE
0.0561	4301		NEGATIVE
0.0563	4300		NEGATIVE
0.0564	4299		NEGATIVE
0.0564	4299		NEGATIVE
0.0565	4297	1105
0.0565	4297	1105
0.0565	4295		NEGATIVE
0.0565	4294	1105
0.0565	4293		NEGATIVE
0.0565	4292	1105
0.0569	4291		NEGATIVE
0.0569	4291		NEGATIVE
0.0569	4291		NEGATIVE
0.0569	4291		NEGATIVE
0.0569	4291		NEGATIVE
0.0569	4291		NEGATIVE
0.0569	4291		NEGATIVE
0.0569	4291		NEGATIVE
0.0569	4291		NEGATIVE
0.0569	4282		NEGATIVE
0.057	4281	1105
0.057	4280		NEGATIVE
0.057	4279		NEGATIVE
0.057	4278		NEGATIVE
0.0572	4277	1105
0.0574	4276	1105
0.0575	4275	1105
0.0575	4274		NEGATIVE
0.0575	4273	1105
0.0576	4272		NEGATIVE
0.0576	4271	1105
0.0576	4271	1105
0.0576	4271	1105
0.0576	4268		NEGATIVE
0.0576	4268		NEGATIVE
0.0576	4266	1105
0.0576	4266	1105
0.0576	4266	1105
0.0576	4266	1105
0.0581	4262	1104
0.0581	4261		NEGATIVE
0.0583	4260	1104
0.0583	4259		NEGATIVE
0.0583	4259		NEGATIVE
0.0583	4259		NEGATIVE
0.0583	4256	1104
0.0583	4256	1104
0.0584	4254		NEGATIVE
0.0585	4253	1104
0.0588	4252	1104
0.0588	4252	1104
0.0588	4252	1104
0.0588	4252	1104
0.0588	4252	1104
0.0588	4252	1104
0.0588	4252	1104
0.0588	4252	1104
0.0588	4252	1104
0.0588	4252	1104
0.0588	4252	1104
0.0588	4252	1104
0.0588	4252	1104
0.0588	4252	1104
0.0588	4252	1104
0.0588	4252	1104
0.0588	4252	1104
0.0588	4252	1104
0.0588	4252	1104
0.0588	4252	1104
0.0588	4252	1104
0.0588	4252	1104
0.0588	4252	1104
0.0588	4252	1104
0.0588	4252	1104
0.0588	4252	1104
0.0588	4252	1104
0.0588	4252	1104
0.0588	4252	1104
0.0588	4252	1104
0.0588	4252	1104
0.0588	4252	1104
0.0588	4252	1104
0.0588	4252	1104
0.0588	4252	1104
0.0588	4252	1104
0.0588	4252	1104
0.0588	4215		NEGATIVE
0.0588	4215		NEGATIVE
0.0588	4215		NEGATIVE
0.0588	4215		NEGATIVE
0.0588	4215		NEGATIVE
0.0588	4215		NEGATIVE
0.0588	4215		NEGATIVE
0.0588	4215		NEGATIVE
0.0588	4215		NEGATIVE
0.0588	4215		NEGATIVE
0.0588	4215		NEGATIVE
0.0588	4215		NEGATIVE
0.0588	4215		NEGATIVE
0.0588	4215		NEGATIVE
0.0588	4215		NEGATIVE
0.0588	4215		NEGATIVE
0.0588	4215		NEGATIVE
0.0588	4215		NEGATIVE
0.0588	4215	1102	POSITIVE
0.0588	4215	1102	POSITIVE
0.0588	4195	1100
0.0588	4195	1100
0.0588	4195	1100
0.0588	4195	1100
0.0588	4195	1100
0.0588	4195	1100
0.0588	4195	1100
0.0588	4195	1100
0.0588	4195	1100
0.0588	4195	1100
0.0588	4195	1100
0.0588	4195	1100
0.0588	4195	1100
0.0588	4195	1100
0.0588	4195	1100
0.0588	4195	1100
0.0588	4195	1100
0.0588	4195	1100
0.0588	4195	1100
0.0588	4195	1100
0.0588	4195	1100
0.0588	4195	1100
0.0588	4195	1100
0.0588	4195	1100
0.0588	4195	1100
0.0588	4195	1100
0.0588	4195	1100
0.0588	4195	1100
0.0588	4195	1100
0.0588	4195	1100
0.0588	4195	1100
0.0588	4195	1100
0.0588	4195	1100
0.0588	4195	1100
0.0588	4195	1100
0.0588	4195	1100
0.0588	4195	1100
0.0588	4195	1100
0.0589	4157	1098
0.0589	4156		NEGATIVE
0.0589	4156		NEGATIVE
0.0589	4154	1098
0.059	4153	1098
0.059	4153	1098
0.059	4151		NEGATIVE
0.059	4151		NEGATIVE
0.059	4151		NEGATIVE
0.059	4151		NEGATIVE
0.059	4151	1097	POSITIVE
0.059	4146	1096
0.059	4146	1096
0.0594	4144		NEGATIVE
0.0594	4143	1096
0.0596	4142		NEGATIVE
0.0596	4141	1096
0.0598	4140	1096
0.0599	4139	1096
0.0599	4139	1096
0.0599	4137		NEGATIVE
0.0599	4137		NEGATIVE
0.0599	4137		NEGATIVE
0.0599	4137		NEGATIVE
0.0599	4137		NEGATIVE
0.0599	4137		NEGATIVE
0.0599	4137		NEGATIVE
0.0599	4137		NEGATIVE
0.0599	4137		NEGATIVE
0.0599	4137		NEGATIVE
0.0599	4137		NEGATIVE
0.0599	4137		NEGATIVE
0.0599	4137		NEGATIVE
0.0599	4137		NEGATIVE
0.0599	4137		NEGATIVE
0.0599	4137		NEGATIVE
0.0599	4121	1096
0.0599	4121	1096
0.0601	4119		NEGATIVE
0.0602	4118		NEGATIVE
0.0602	4117	1096
0.0603	4116	1096
0.0603	4115		NEGATIVE
0.0603	4115		NEGATIVE
0.0603	4113	1096
0.0603	4112		NEGATIVE
0.0603	4112		NEGATIVE
0.0603	4112		NEGATIVE
0.0603	4112		NEGATIVE
0.0603	4112		NEGATIVE
0.0603	4112		NEGATIVE
0.0603	4112		NEGATIVE
0.0603	4112		NEGATIVE
0.0603	4112		NEGATIVE
0.0603	4112		NEGATIVE
0.0603	4112		NEGATIVE
0.0603	4112		NEGATIVE
0.0603	4100	1096
0.0603	4100	1096
0.0606	4098		NEGATIVE
0.0607	4097		NEGATIVE
0.0611	4096		NEGATIVE
0.0611	4096		NEGATIVE
0.0613	4094	1096
0.0613	4093		NEGATIVE
0.0613	4093		NEGATIVE
0.0613	4093		NEGATIVE
0.0614	4090	1096
0.0614	4090	1096
0.0614	4090	1096
0.0614	4090	1096
0.0614	4090	1096
0.0614	4090	1096
0.0614	4090	1096
0.0614	4083		NEGATIVE
0.0614	4082	1095
0.0614	4082	1095
0.0614	4082	1095
0.0614	4082	1095
0.0614	4082	1095
0.0614	4082	1095
0.0614	4082	1095
0.0615	4075	1095
0.0616	4074		NEGATIVE
0.0616	4074		NEGATIVE
0.0616	4074		NEGATIVE
0.0616	4074		NEGATIVE
0.0616	4074		NEGATIVE
0.0617	4069	1095
0.0619	4068		NEGATIVE
0.062	4067		NEGATIVE
0.062	4066	1095
0.0622	4065	1095
0.0623	4064		NEGATIVE
0.0623	4064		NEGATIVE
0.0623	4064		NEGATIVE
0.0623	4064		NEGATIVE
0.0626	4060		NEGATIVE
0.0626	4059	1094
0.0635	4058		NEGATIVE
0.0635	4058		NEGATIVE
0.0636	4056		NEGATIVE
0.0636	4056		NEGATIVE
0.0636	4056		NEGATIVE
0.0636	4056		NEGATIVE
0.0636	4056		NEGATIVE
0.0636	4056	1094	POSITIVE
0.0637	4050	1093
0.0641	4049		NEGATIVE
0.0641	4049	1093	POSITIVE
0.0641	4049	1093	POSITIVE
0.0641	4046	1091
0.0641	4045		NEGATIVE
0.0641	4044	1091
0.0641	4044	1091
0.0641	4042		NEGATIVE
0.0641	4041	1091
0.0644	4040	1091
0.0644	4039		NEGATIVE
0.0644	4039		NEGATIVE
0.0644	4039		NEGATIVE
0.0644	4039		NEGATIVE
0.0644	4039		NEGATIVE
0.0644	4034	1091
0.0644	4033		NEGATIVE
0.0644	4033		NEGATIVE
0.0644	4033	1091	POSITIVE
0.0645	4030		NEGATIVE
0.0645	4029	1090
0.0648	4028	1090
0.0648	4027		NEGATIVE
0.0649	4026		NEGATIVE
0.0654	4025		NEGATIVE
0.0656	4024		NEGATIVE
0.066	4023	1090
0.066	4023	1090
0.0661	4021	1090
0.0661	4020		NEGATIVE
0.0661	4020		NEGATIVE
0.0661	4020		NEGATIVE
0.0661	4020		NEGATIVE
0.0661	4020		NEGATIVE
0.0661	4020		NEGATIVE
0.0661	4020		NEGATIVE
0.0661	4020		NEGATIVE
0.0661	4020	1090	POSITIVE
0.0661	4011	1089
0.0661	4010	1089
0.0661	4009		NEGATIVE
0.0661	4008	1088
0.0664	4007		NEGATIVE
0.0666	4006	1088
0.0666	4006	1088
0.0666	4004		NEGATIVE
0.0666	4004		NEGATIVE
0.0666	4004		NEGATIVE
0.0666	4004		NEGATIVE
0.0666	4004		NEGATIVE
0.0666	4004		NEGATIVE
0.0666	4004		NEGATIVE
0.0666	4004		NEGATIVE
0.0666	4004		NEGATIVE
0.0666	4004		NEGATIVE
0.0666	4004		NEGATIVE
0.0666	3993	1088
0.0666	3993	1088
0.0674	3991		NEGATIVE
[truncated: 3,990 more rows]

## Sheet: eTable 7
Minimum Cutoff Probability of Positive SLNB Outcome	Resulting Number of SLNBs Thereby Administered	Actual or Expected Number (Rounded) of Achievable Positive Outcomes	Actual (Historical) SLNB Outcome Experienced by MIA Patient(s) With That Probability
0.0036	5989	1153
0.0036	5989	1153
0.0043	5987		NEGATIVE
0.0056	5986	1153
0.0057	5985	1153
0.0057	5984	1153
0.006	5983	1153
0.0063	5982	1153
0.0063	5982	1153
0.0074	5980	1153
0.0074	5980	1153
0.0074	5980	1153
0.0079	5977	1153
0.0079	5976	1153
0.0086	5975		NEGATIVE
0.0086	5974	1153
0.0092	5973	1153
0.0092	5972		NEGATIVE
0.0093	5971	1153
0.0094	5970	1153
0.0097	5969		NEGATIVE
0.0098	5968	1153
0.0098	5967	1153
0.0098	5966	1153
0.0098	5965		NEGATIVE
0.0108	5964		NEGATIVE
0.0118	5963		NEGATIVE
0.0119	5962	1153
0.0121	5961	1153
0.0122	5960	1153
0.0122	5959	1153
0.0122	5959	1153
0.0122	5959	1153
0.0123	5956	1153
0.0129	5955	1153
0.0132	5954	1153
0.0133	5953	1153
0.0133	5952	1153
0.0133	5951		NEGATIVE
0.0134	5950	1153
0.0134	5949		NEGATIVE
0.0134	5948	1153
0.0137	5947		NEGATIVE
0.0138	5946		NEGATIVE
0.0138	5945	1153
0.014	5944	1153
0.014	5944	1153
0.014	5942	1153
0.0143	5941	1153
0.0144	5940		NEGATIVE
0.0146	5939	1153
0.0152	5938		NEGATIVE
0.0155	5937		NEGATIVE
0.0155	5936	1153
0.0156	5935	1153
0.0157	5934	1153
0.0157	5933	1153
0.0157	5932	1153
0.0158	5931	1153
0.0159	5930	1153
0.0159	5930	1153
0.0159	5928	1153
0.016	5927	1153
0.0161	5926	1153
0.0161	5926	1153
0.0162	5924		NEGATIVE
0.0162	5923		NEGATIVE
0.0163	5922		NEGATIVE
0.0163	5921	1153
0.0163	5920	1153
0.0164	5919	1153
0.0164	5918	1153
0.0164	5917		NEGATIVE
0.0173	5916	1153
0.0173	5916	1153
0.0173	5916	1153
0.0173	5916	1153
0.0174	5912		NEGATIVE
0.0175	5911		NEGATIVE
0.0175	5910	1153
0.0176	5909	1153
0.0176	5909	1153
0.0176	5909	1153
0.0177	5906		NEGATIVE
0.0178	5905		NEGATIVE
0.018	5904	1152
0.018	5903	1152	POSITIVE
0.018	5902	1151
0.0181	5901		NEGATIVE
0.0181	5900	1151
0.0185	5899	1151
0.0185	5899	1151
0.0185	5897		NEGATIVE
0.0185	5896	1151
0.0187	5895		NEGATIVE
0.0187	5894		NEGATIVE
0.0188	5893		NEGATIVE
0.019	5892	1151
0.0191	5891		NEGATIVE
0.0191	5891		NEGATIVE
0.0192	5889	1151
0.0192	5888		NEGATIVE
0.0193	5887	1151
0.0193	5887	1151
0.0193	5887	1151
0.0194	5884	1151
0.0194	5884	1151
0.0194	5882	1151
0.0197	5881		NEGATIVE
0.0197	5880	1151
0.0197	5879		NEGATIVE
0.0198	5878	1151
0.0199	5877	1151
0.0199	5877	1151
0.02	5875	1151
0.02	5874		NEGATIVE
0.0201	5873	1151
0.0202	5872	1151
0.0202	5871	1151
0.0203	5870	1151
0.0204	5869	1151
0.0204	5868		NEGATIVE
0.0204	5867	1151
0.0205	5866	1151
0.0206	5865	1151
0.0207	5864		NEGATIVE
0.0209	5863	1151
0.021	5862	1151
0.0211	5861	1151
0.0212	5860	1151
0.0212	5859	1151
0.0216	5858		NEGATIVE
0.0216	5857		NEGATIVE
0.0216	5857		NEGATIVE
0.0216	5857		NEGATIVE
0.0216	5857	1151	POSITIVE
0.0217	5853	1150
0.0217	5853	1150
0.0217	5851		NEGATIVE
0.0217	5850	1150
0.0217	5850	1150
0.0217	5850	1150
0.0218	5847		NEGATIVE
0.0218	5846	1150
0.0219	5845		NEGATIVE
0.0219	5845		NEGATIVE
0.0219	5843		NEGATIVE
0.022	5842	1150
0.022	5841		NEGATIVE
0.0221	5840		NEGATIVE
0.0221	5839		NEGATIVE
0.0221	5838	1150
0.0223	5837	1150
0.0224	5836	1150
0.0224	5836	1150
0.0224	5834	1150
0.0224	5833	1150
0.0224	5832	1150
0.0225	5831		NEGATIVE
0.0225	5830	1150
0.0226	5829		NEGATIVE
0.023	5828		NEGATIVE
0.023	5827		NEGATIVE
0.0232	5826	1150
0.0233	5825	1150
0.0233	5825	1150
0.0233	5823		NEGATIVE
0.0236	5822	1149
0.0236	5821	1149
0.0237	5820		NEGATIVE
0.0238	5819	1149
0.0238	5819	1149
0.0238	5819	1149
0.0238	5819	1149
0.0238	5819	1149
0.0239	5814	1149
0.0239	5814	1149
0.0239	5814	1149
0.0239	5814	1149
0.0239	5810		NEGATIVE
0.0239	5809	1149
0.0239	5809	1149
0.0239	5809	1149
0.0239	5809	1149
0.0239	5805	1149
0.024	5804		NEGATIVE
0.024	5804		NEGATIVE
0.0242	5802	1149
0.0242	5801	1149
0.0242	5801	1149
0.0245	5799	1149
0.0246	5798	1149
0.0246	5798	1149
0.0247	5796	1149
0.0249	5795		NEGATIVE
0.0249	5794	1149
0.025	5793	1149
0.025	5792		NEGATIVE
0.025	5791	1149
0.025	5791	1149
0.025	5789		NEGATIVE
0.0252	5788	1149
0.0253	5787	1149
0.0254	5786	1149
0.0258	5785		NEGATIVE
0.026	5784	1149
0.0261	5783		NEGATIVE
0.0261	5782		NEGATIVE
0.0261	5781	1149
0.0261	5781	1149
0.0261	5781	1149
0.0262	5778		NEGATIVE
0.0262	5778		NEGATIVE
0.0262	5778		NEGATIVE
0.0262	5775	1149
0.0262	5774	1149
0.0263	5773	1149
0.0265	5772	1149
0.0265	5771	1149
0.0265	5770		NEGATIVE
0.0265	5769	1149
0.0265	5769	1149
0.0268	5767	1148
0.0268	5767	1148
0.0268	5767	1148
0.0268	5764	1148
0.0268	5764	1148
0.0268	5762		NEGATIVE
0.0268	5762		NEGATIVE
0.0269	5760	1148
0.0269	5759		NEGATIVE
0.0269	5758		NEGATIVE
0.0269	5757		NEGATIVE
0.027	5756		NEGATIVE
0.027	5755	1148
0.027	5754		NEGATIVE
0.0272	5753		NEGATIVE
0.0272	5752	1148
0.0273	5751	1148
0.0273	5750		NEGATIVE
0.0273	5750		NEGATIVE
0.0274	5748	1148
0.0274	5747		NEGATIVE
0.0275	5746		NEGATIVE
0.0275	5745	1148
0.0276	5744		NEGATIVE
0.0276	5743	1148
0.0277	5742	1148
0.0277	5742	1148
0.0277	5740		NEGATIVE
0.0277	5740		NEGATIVE
0.0279	5738	1148
0.0279	5737		NEGATIVE
0.0281	5736	1148
0.0281	5735	1148
0.0285	5734	1148
0.0285	5733		NEGATIVE
0.0285	5732	1148
0.0286	5731	1148
0.0286	5730	1148
0.0287	5729	1148
0.0287	5728		NEGATIVE
0.0287	5727		NEGATIVE
0.0287	5727		NEGATIVE
0.0287	5725	1148
0.0287	5724	1148
0.0289	5723		NEGATIVE
0.0289	5723		NEGATIVE
0.029	5721		NEGATIVE
0.0291	5720		NEGATIVE
0.0291	5719	1148
0.0291	5718		NEGATIVE
0.0291	5717	1148
0.0291	5716	1148
0.0291	5715		NEGATIVE
0.0292	5714	1148
0.0293	5713		NEGATIVE
0.0293	5712	1148
0.0293	5712	1148
0.0293	5712	1148
0.0293	5712	1148
0.0293	5712	1148
0.0293	5712	1148
0.0294	5706	1147
0.0294	5705		NEGATIVE
0.0294	5704	1147
0.0294	5704	1147
0.0294	5704	1147
0.0295	5701		NEGATIVE
0.0295	5701		NEGATIVE
0.0296	5699	1147
0.0296	5698	1147
0.0298	5697		NEGATIVE
0.0298	5696	1147
0.0298	5695	1147
0.0298	5695	1147
0.0299	5693		NEGATIVE
0.0299	5692	1147
0.0299	5691		NEGATIVE
0.03	5690	1147
0.0302	5689		NEGATIVE
0.0302	5688		NEGATIVE
0.0302	5687	1147
0.0304	5686	1147
0.0304	5685		NEGATIVE
0.0305	5684		NEGATIVE
0.0305	5683	1147
0.0306	5682	1147
0.0306	5681		NEGATIVE
0.0306	5681		NEGATIVE
0.0306	5679		NEGATIVE
0.0309	5678	1147
0.031	5677	1147
0.031	5676	1147
0.031	5676	1147
0.031	5676	1147
0.0311	5673	1147
0.0311	5672		NEGATIVE
0.0311	5671		NEGATIVE
0.0314	5670	1147
0.0315	5669	1147
0.0315	5669	1147
0.0315	5669	1147
0.0316	5666		NEGATIVE
0.0316	5665		NEGATIVE
0.0317	5664		NEGATIVE
0.0317	5664		NEGATIVE
0.0319	5662	1147
0.0319	5661	1147
0.0319	5660	1147
0.0322	5659	1147
0.0322	5659	1147
0.0322	5659	1147
0.0322	5659	1147
0.0322	5659	1147
0.0322	5659	1147
0.0322	5659	1147
0.0322	5652		NEGATIVE
0.0322	5652		NEGATIVE
0.0323	5650		NEGATIVE
0.0323	5649	1146
0.0323	5648		NEGATIVE
0.0323	5647	1146
0.0323	5646		NEGATIVE
0.0326	5645		NEGATIVE
0.0326	5644	1146
0.0326	5644	1146
0.0327	5642		NEGATIVE
0.0327	5641		NEGATIVE
0.0328	5640		NEGATIVE
0.033	5639	1146
0.0331	5638	1146
0.0331	5637	1146
0.0332	5636	1146
0.0332	5635		NEGATIVE
0.0332	5634	1146
0.0332	5633	1146
0.0334	5632	1146
0.0334	5631	1146
0.0335	5630		NEGATIVE
0.0336	5629	1146
0.0336	5628		NEGATIVE
0.0336	5627		NEGATIVE
0.0336	5626	1146	POSITIVE
0.0336	5626	1146	POSITIVE
0.0337	5624	1144
0.0338	5623		NEGATIVE
0.034	5622	1144
0.034	5622	1144
0.034	5622	1144
0.034	5622	1144
0.034	5622	1144
0.034	5622	1144
0.034	5616	1144
0.034	5616	1144
0.034	5616	1144
0.034	5616	1144
0.034	5616	1144
0.0341	5611	1144	POSITIVE
0.0342	5610	1143
0.0343	5609	1143
0.0343	5608		NEGATIVE
0.0344	5607	1143
0.0345	5606		NEGATIVE
0.0345	5605	1142
0.0345	5604		NEGATIVE
0.0345	5604		NEGATIVE
0.0345	5602	1142
0.0346	5601	1142
0.0346	5600		NEGATIVE
0.0347	5599	1142
0.0348	5598		NEGATIVE
0.0348	5597		NEGATIVE
0.0348	5596		NEGATIVE
0.0348	5595	1142
0.0349	5594	1142
0.0349	5593		NEGATIVE
0.035	5592	1142
0.035	5592	1142
0.0351	5590	1142
0.0352	5589	1142
0.0353	5588		NEGATIVE
0.0353	5588		NEGATIVE
0.0353	5586	1142
0.0353	5585	1142
0.0353	5584		NEGATIVE
0.0353	5583	1142
0.0353	5582	1142
0.0355	5581	1142
0.0355	5580		NEGATIVE
0.0356	5579		NEGATIVE
0.0357	5578		NEGATIVE
0.0357	5577	1142
0.0358	5576		NEGATIVE
0.0358	5575		NEGATIVE
0.0358	5574		NEGATIVE
0.0359	5573	1142
0.036	5572	1142
0.036	5571	1142
0.036	5570		NEGATIVE
0.0361	5569		NEGATIVE
0.0361	5568	1142
0.0361	5567		NEGATIVE
0.0361	5566		NEGATIVE
0.0361	5565	1142
0.0361	5564		NEGATIVE
0.0361	5564		NEGATIVE
0.0361	5562	1142
0.0362	5561	1142
0.0362	5560	1142
0.0363	5559		NEGATIVE
0.0363	5558		NEGATIVE
0.0366	5557		NEGATIVE
0.0366	5556		NEGATIVE
0.0366	5556		NEGATIVE
0.0366	5556		NEGATIVE
0.0366	5553		NEGATIVE
0.0366	5553		NEGATIVE
0.0367	5551	1142
0.0367	5550		NEGATIVE
0.0367	5549	1142
0.0368	5548	1142
0.037	5547	1142
0.037	5546	1141
0.0371	5545		NEGATIVE
0.0371	5545		NEGATIVE
0.0372	5543	1141
0.0372	5542	1141
0.0373	5541	1141
0.0373	5540	1141
0.0373	5539	1141
0.0373	5538		NEGATIVE
0.0373	5537	1141
0.0373	5537	1141
0.0373	5537	1141
0.0373	5537	1141
0.0375	5533		NEGATIVE
0.0375	5532	1141
0.0376	5531	1141
0.0376	5530		NEGATIVE
0.0377	5529		NEGATIVE
0.0377	5528	1141
0.0378	5527		NEGATIVE
0.0381	5526	1141
0.0381	5526	1141
0.0381	5526	1141
0.0381	5526	1141
0.0381	5526	1141
0.0381	5526	1141
0.0381	5526	1141
0.0382	5519	1141
0.0383	5518	1141
0.0383	5517		NEGATIVE
0.0383	5516	1141
0.0383	5515	1141
0.0383	5514		NEGATIVE
0.0384	5513		NEGATIVE
0.0384	5512	1141
0.0385	5511		NEGATIVE
0.0385	5510	1141
0.0387	5509	1140
0.0387	5509	1140
0.0387	5507	1140
0.0388	5506	1140
0.0388	5505		NEGATIVE
0.0389	5504	1140
0.039	5503		NEGATIVE
0.039	5502	1140
0.039	5501		NEGATIVE
0.039	5500		NEGATIVE
0.0392	5499		NEGATIVE
0.0392	5498		NEGATIVE
0.0392	5497	1140
0.0392	5497	1140
0.0394	5495	1140
0.0394	5494	1140
0.0395	5493	1140
0.0395	5493	1140
0.0395	5493	1140
0.0395	5493	1140
0.0395	5493	1140
0.0395	5493	1140
0.0395	5487		NEGATIVE
0.0395	5486	1140
0.0395	5485	1140
0.0395	5485	1140
0.0395	5485	1140
0.0396	5482		NEGATIVE
0.0398	5481	1140
0.04	5480	1140
0.04	5479	1140
0.0401	5478	1140
0.0401	5478	1140
0.0401	5478	1140
0.0401	5478	1140
0.0401	5478	1140
0.0401	5478	1140
0.0401	5478	1140
0.0401	5471	1139
0.0401	5470		NEGATIVE
0.0402	5469		NEGATIVE
0.0402	5468	1139
0.0403	5467	1139
0.0403	5466	1139
0.0404	5465		NEGATIVE
0.0404	5464	1139
0.0404	5463	1139
0.0404	5462	1139
0.0406	5461	1139
0.0406	5461	1139
0.0407	5459	1139
0.0407	5459	1139
0.0407	5457	1139
0.0407	5456	1139
0.0409	5455	1139
0.0411	5454	1139
0.0411	5453		NEGATIVE
0.0411	5453		NEGATIVE
0.0411	5451		NEGATIVE
0.0411	5450		NEGATIVE
0.0412	5449	1139
0.0412	5448	1139
0.0412	5447	1139	POSITIVE
0.0413	5446		NEGATIVE
0.0417	5445	1138
0.0417	5445	1138
0.0417	5445	1138
0.0417	5445	1138
0.0418	5441	1137
0.0418	5440	1137
0.0418	5440	1137
0.0418	5440	1137
0.0418	5440	1137
0.0418	5440	1137
0.0418	5440	1137
0.0418	5434		NEGATIVE
0.0418	5433	1137
0.0418	5433	1137
0.0418	5433	1137
0.0418	5433	1137
0.0418	5433	1137
0.0418	5433	1137
0.0418	5433	1137
0.0418	5426		NEGATIVE
0.0419	5425	1137
0.0421	5424		NEGATIVE
0.0421	5423		NEGATIVE
0.0421	5423		NEGATIVE
0.0422	5421	1137
0.0422	5420		NEGATIVE
0.0422	5419	1137
0.0423	5418	1137
0.0424	5417	1137
0.0424	5417	1137
0.0424	5417	1137
0.0424	5414		NEGATIVE
0.0424	5414		NEGATIVE
0.0424	5414		NEGATIVE
0.0424	5411	1137
0.0424	5411	1137
0.0424	5411	1137
0.0424	5408		NEGATIVE
0.0425	5407	1136
0.0426	5406	1136
0.0427	5405	1136
0.0427	5404		NEGATIVE
0.0427	5404		NEGATIVE
0.0428	5402	1136
0.0428	5402	1136
0.0428	5400	1136
0.0428	5399		NEGATIVE
0.0428	5398	1136
0.0429	5397	1136
0.043	5396	1136
0.043	5396	1136
0.043	5394	1136
0.0433	5393		NEGATIVE
0.0433	5392		NEGATIVE
0.0433	5391	1136
0.0433	5390	1136
0.0433	5390	1136
0.0433	5390	1136
0.0434	5387		NEGATIVE
0.0434	5387		NEGATIVE
0.0434	5385	1136
0.0434	5384		NEGATIVE
0.0434	5383	1136
0.0435	5382	1136
0.0435	5381	1136
0.0436	5380	1136
0.0437	5379		NEGATIVE
0.0437	5378		NEGATIVE
0.0437	5377	1136
0.0437	5376	1136
0.0438	5375		NEGATIVE
0.0438	5374	1135
0.0438	5373		NEGATIVE
0.0439	5372		NEGATIVE
0.0439	5372		NEGATIVE
0.0439	5370	1135
0.0439	5369	1135
0.044	5368		NEGATIVE
0.044	5367	1135
0.0441	5366		NEGATIVE
0.0441	5365	1135
0.0441	5364		NEGATIVE
0.0441	5363	1135
0.0442	5362		NEGATIVE
0.0442	5361	1135
0.0443	5360	1135
0.0443	5359		NEGATIVE
0.0444	5358	1135
0.0444	5358	1135
0.0444	5356		NEGATIVE
0.0444	5356		NEGATIVE
0.0445	5354		NEGATIVE
0.0445	5353		NEGATIVE
0.0446	5352		NEGATIVE
0.0446	5351	1135
0.0447	5350	1135
0.0447	5350	1135
0.0447	5350	1135
0.0448	5347		NEGATIVE
0.0448	5346	1135
0.0449	5345	1135
0.0449	5344		NEGATIVE
0.0449	5344		NEGATIVE
0.045	5342		NEGATIVE
0.045	5341		NEGATIVE
0.045	5341	1135	POSITIVE
0.0455	5339	1134
0.0457	5338	1134
0.0457	5338	1134
0.0457	5336		NEGATIVE
0.0457	5335	1134
0.0457	5335	1134
0.0457	5335	1134
0.0458	5332	1134
0.0458	5332	1134
0.0459	5330	1133
0.0459	5329		NEGATIVE
0.0459	5328	1133
0.046	5327	1133
0.046	5326		NEGATIVE
0.0462	5325	1133
0.0462	5324	1133
0.0463	5323		NEGATIVE
0.0463	5322	1133
0.0464	5321	1133
0.0464	5320	1133
0.0464	5320	1133
0.0464	5320	1133
0.0464	5320	1133
0.0464	5320	1133
0.0466	5315	1133
0.0466	5314	1133
0.0468	5313	1133
0.0468	5313	1133
0.0468	5313	1133
0.0468	5310		NEGATIVE
0.0468	5309	1133
0.0468	5309	1133
0.0468	5307	1133
0.0468	5306		NEGATIVE
0.0468	5305		NEGATIVE
0.0468	5304		NEGATIVE
0.0468	5303	1132	POSITIVE
0.0468	5302	1131
0.0469	5301		NEGATIVE
0.047	5300	1131
0.047	5300	1131
0.0474	5298	1131
0.0474	5297	1131
0.0474	5296		NEGATIVE
0.0475	5295	1131
0.0475	5294	1131
0.0475	5294	1131
0.0475	5292	1131
0.0476	5291	1131
0.0476	5291	1131
0.0477	5289		NEGATIVE
0.0477	5288		NEGATIVE
0.0478	5287	1131
0.0478	5286		NEGATIVE
0.0478	5286		NEGATIVE
0.0478	5284		NEGATIVE
0.0479	5283	1131
0.048	5282		NEGATIVE
0.0481	5281	1131
0.0482	5280	1131
0.0482	5279	1131
0.0484	5278	1131
0.0485	5277	1131
0.0485	5277	1131
0.0485	5277	1131
0.0485	5277	1131
0.0485	5277	1131
0.0485	5277	1131
0.0485	5271	1130
0.0486	5270		NEGATIVE
0.0487	5269		NEGATIVE
0.0487	5269		NEGATIVE
0.0487	5269		NEGATIVE
0.0488	5266		NEGATIVE
0.049	5265		NEGATIVE
0.0491	5264	1130
0.0491	5264	1130
0.0491	5264	1130
0.0491	5261		NEGATIVE
0.0493	5260		NEGATIVE
0.0494	5259		NEGATIVE
0.0494	5258	1130
0.0497	5257		NEGATIVE
0.0497	5256		NEGATIVE
0.0498	5255	1130
0.0498	5254		NEGATIVE
0.0498	5253	1130
0.0499	5252	1130
0.0499	5251		NEGATIVE
0.05	5250	1130
0.0505	5249		NEGATIVE
0.0505	5248		NEGATIVE
0.0506	5247		NEGATIVE
0.0506	5247		NEGATIVE
0.0506	5245	1130
0.0506	5244		NEGATIVE
0.0506	5244		NEGATIVE
0.0506	5244		NEGATIVE
0.0506	5244		NEGATIVE
0.0507	5240	1130
0.0511	5239	1130
0.0511	5239	1130
0.0511	5239	1130
0.0511	5239	1130
0.0511	5239	1130
0.0511	5239	1130
0.0511	5239	1130
0.0511	5239	1130
0.0511	5239	1130
0.0511	5239	1130
0.0512	5229	1129
0.0512	5228	1129
0.0513	5227		NEGATIVE
0.0513	5226	1129
0.0513	5226	1129
0.0513	5226	1129
0.0513	5226	1129
0.0513	5226	1129
0.0513	5226	1129
0.0513	5226	1129
0.0513	5219		NEGATIVE
0.0513	5219		NEGATIVE
0.0513	5217	1129
0.0513	5217	1129
0.0513	5217	1129
0.0513	5217	1129
0.0513	5217	1129
0.0513	5217	1129
0.0513	5217	1129
0.0513	5210	1129
0.0513	5209	1128
0.0514	5208		NEGATIVE
0.0514	5208		NEGATIVE
0.0516	5206	1128
0.0517	5205		NEGATIVE
0.0518	5204	1128
0.0518	5203	1128
0.0519	5202		NEGATIVE
0.0519	5201		NEGATIVE
0.0519	5200	1128
0.0519	5200	1128
0.0519	5198		NEGATIVE
0.0519	5198		NEGATIVE
0.0519	5198		NEGATIVE
0.0519	5198		NEGATIVE
0.0519	5194	1128
0.0519	5194	1128
0.052	5192	1128
0.0521	5191		NEGATIVE
0.0523	5190	1128
0.0523	5190	1128
0.0524	5188		NEGATIVE
0.0524	5187		NEGATIVE
0.0524	5187		NEGATIVE
0.0524	5185	1128
0.0525	5184		NEGATIVE
0.0525	5183		NEGATIVE
0.0525	5183		NEGATIVE
0.0525	5183		NEGATIVE
0.0525	5180	1128
0.0525	5180	1128
0.0525	5178	1128
0.0526	5177		NEGATIVE
0.0526	5176	1128
0.0526	5176	1128
0.0526	5176	1128
0.0526	5173		NEGATIVE
0.0526	5172	1128
0.0526	5172	1128
0.0526	5172	1128
0.053	5169	1127
0.053	5168		NEGATIVE
0.0531	5167	1127
0.0531	5167	1127
0.0531	5165	1127
0.0531	5165	1127
0.0531	5165	1127
0.0531	5165	1127
0.0531	5165	1127
0.0532	5160		NEGATIVE
0.0533	5159	1127	POSITIVE
0.0533	5158	1126
0.0533	5157		NEGATIVE
0.0534	5156		NEGATIVE
0.0534	5156		NEGATIVE
0.0534	5154	1126
0.0534	5153	1126
0.0534	5152	1126
0.0535	5151		NEGATIVE
0.0535	5150	1126	POSITIVE
0.0537	5149	1125
0.0537	5148		NEGATIVE
0.0537	5148		NEGATIVE
0.0538	5146		NEGATIVE
0.0538	5145		NEGATIVE
0.0538	5144	1125
0.0538	5144	1125
0.0539	5142	1125
0.0539	5141	1125
0.0539	5140	1124
0.054	5139	1124
0.054	5138	1124
0.0541	5137		NEGATIVE
0.0541	5136	1124
0.0545	5135		NEGATIVE
0.0546	5134		NEGATIVE
0.0546	5134		NEGATIVE
0.0546	5134		NEGATIVE
0.0546	5131		NEGATIVE
0.0546	5130		NEGATIVE
0.0549	5129		NEGATIVE
0.055	5128	1124
0.0551	5127	1124
0.0552	5126		NEGATIVE
0.0552	5125		NEGATIVE
0.0553	5124	1124
0.0553	5123		NEGATIVE
0.0553	5122	1124
0.0553	5122	1124
0.0553	5120		NEGATIVE
0.0553	5120		NEGATIVE
0.0553	5118	1124
0.0553	5118	1124
0.0554	5116		NEGATIVE
0.0554	5115		NEGATIVE
0.0558	5114	1124
0.0559	5113		NEGATIVE
0.056	5112	1124
0.056	5112	1124
0.056	5112	1124
0.056	5112	1124
0.056	5112	1124
0.056	5112	1124
0.056	5112	1124
0.056	5112	1124
0.056	5104		NEGATIVE
0.056	5104		NEGATIVE
0.056	5104		NEGATIVE
0.056	5104		NEGATIVE
0.056	5100	1123
0.056	5100	1123
0.056	5100	1123
0.056	5100	1123
0.056	5100	1123
0.056	5100	1123
0.056	5100	1123
0.056	5100	1123
0.056	5092		NEGATIVE
0.0561	5091		NEGATIVE
0.0561	5091		NEGATIVE
0.0561	5091		NEGATIVE
0.0561	5091	1123	POSITIVE
0.0561	5087	1122
0.0561	5086	1122
0.0561	5086	1122
0.0561	5084		NEGATIVE
0.0561	5083	1122
0.0565	5082	1122
0.0565	5081	1122
0.0565	5080	1122
0.0565	5079		NEGATIVE
0.0566	5078		NEGATIVE
0.0566	5077		NEGATIVE
0.0566	5076	1122
0.0567	5075	1121
0.0567	5074	1121
0.0567	5074	1121
0.0567	5072		NEGATIVE
0.0567	5072		NEGATIVE
0.0567	5072	1121	POSITIVE
0.0567	5069	1120
0.0567	5069	1120
0.0568	5067		NEGATIVE
0.0568	5066		NEGATIVE
0.0569	5065	1120
0.0569	5064	1120
0.0569	5064	1120
0.0573	5062		NEGATIVE
0.0573	5062		NEGATIVE
0.0573	5062		NEGATIVE
0.0573	5059	1120
0.0573	5059	1120
0.0573	5059	1120
0.0573	5056		NEGATIVE
0.0573	5055	1120
0.0573	5055	1120
0.0573	5055	1120
0.0573	5055	1120
0.0573	5051	1120
0.0574	5050	1120
0.0574	5050	1120
0.0574	5048	1119
0.0575	5047		NEGATIVE
0.0575	5046	1119
0.0575	5045		NEGATIVE
0.0575	5044	1119
0.0575	5043	1119
0.0575	5043	1119
0.0576	5041		NEGATIVE
0.0576	5041		NEGATIVE
0.0576	5039	1119
0.0576	5039	1119
0.0577	5037	1119
0.0578	5036		NEGATIVE
0.0578	5035		NEGATIVE
0.0579	5034		NEGATIVE
0.0581	5033	1119
0.0581	5033	1119
0.0581	5033	1119
0.0581	5033	1119
0.0581	5033	1119
0.0581	5028	1119
0.0581	5027		NEGATIVE
0.0582	5026	1119
0.0582	5026	1119
0.0583	5024	1118
0.0583	5023		NEGATIVE
0.0583	5022	1118
0.0583	5021		NEGATIVE
0.0583	5020	1118
0.0583	5019	1118
0.0584	5018		NEGATIVE
0.0584	5017	1118
0.0586	5016		NEGATIVE
0.0586	5016		NEGATIVE
0.0586	5014	1118
0.0586	5013		NEGATIVE
0.0586	5012	1118
0.0587	5011	1118
0.0588	5010		NEGATIVE
0.0588	5009	1118
0.0588	5008		NEGATIVE
0.0588	5007	1118
0.0588	5006		NEGATIVE
0.059	5005	1118
0.0591	5004	1118
0.0591	5003	1118
0.0592	5002	1118
0.0592	5002	1118
0.0593	5000	1118
0.0593	4999		NEGATIVE
0.0593	4999		NEGATIVE
0.0593	4999		NEGATIVE
0.0594	4996		NEGATIVE
0.0594	4995		NEGATIVE
0.0595	4994	1118
0.0595	4993	1117
0.0595	4993	1117
0.0596	4991		NEGATIVE
0.0596	4991		NEGATIVE
0.0597	4989		NEGATIVE
0.0597	4988	1117
0.0597	4987		NEGATIVE
0.0597	4986	1117
0.0598	4985		NEGATIVE
0.0598	4984		NEGATIVE
0.0598	4983	1117
0.0598	4983	1117
0.0599	4981	1117
0.0599	4980		NEGATIVE
0.0601	4979		NEGATIVE
0.0601	4978		NEGATIVE
0.0602	4977	1117
0.0604	4976		NEGATIVE
0.0604	4975	1117
0.0604	4974		NEGATIVE
0.0604	4974		NEGATIVE
0.0604	4972	1117
0.0604	4971	1117	POSITIVE
0.0605	4970		NEGATIVE
0.0605	4969	1116
0.0606	4968		NEGATIVE
0.0609	4967		NEGATIVE
0.061	4966		NEGATIVE
0.0611	4965	1116	POSITIVE
0.0612	4964	1115
0.0612	4964	1115
0.0612	4962		NEGATIVE
0.0612	4962		NEGATIVE
0.0612	4960	1115
0.0613	4959	1115
0.0613	4958		NEGATIVE
0.0613	4957	1115
0.0613	4956		NEGATIVE
0.0613	4955	1115
0.0615	4954	1114
0.0615	4953		NEGATIVE
0.0615	4952	1114
0.0616	4951	1114
0.0616	4950	1114
0.0618	4949	1114
0.0618	4948	1114	POSITIVE
0.0619	4947		NEGATIVE
0.0619	4947		NEGATIVE
0.0621	4945	1113
0.0621	4944		NEGATIVE
0.0621	4943	1113
0.0621	4942	1113
0.0622	4941		NEGATIVE
0.0622	4940	1113
0.0622	4939	1113
0.0622	4938		NEGATIVE
0.0622	4937	1113
0.0622	4936	1113
0.0625	4935	1113
0.0625	4935	1113
0.0625	4935	1113
0.0625	4935	1113
0.0625	4935	1113
0.0625	4935	1113
0.0626	4929		NEGATIVE
0.0626	4928	1112
0.0626	4927	1112
0.0626	4927	1112
0.0627	4925	1112
0.0627	4924		NEGATIVE
0.0627	4923	1112
0.0627	4923	1112
0.0627	4923	1112
0.0627	4923	1112
0.0627	4923	1112
0.0627	4923	1112
0.0627	4923	1112
0.0627	4923	1112
0.0627	4915		NEGATIVE
0.0627	4915	1112	POSITIVE
0.0627	4913	1111
0.0627	4913	1111
0.0627	4913	1111
0.0627	4913	1111
0.0627	4913	1111
0.0627	4913	1111
0.0627	4913	1111
0.0627	4913	1111
0.0627	4913	1111
0.0628	4904		NEGATIVE
0.0628	4904		NEGATIVE
0.0629	4902		NEGATIVE
0.0629	4901	1110
0.063	4900		NEGATIVE
0.063	4899		NEGATIVE
0.063	4898	1110
0.0631	4897		NEGATIVE
0.0631	4896		NEGATIVE
0.0631	4896		NEGATIVE
0.0631	4896		NEGATIVE
0.0631	4896		NEGATIVE
0.0633	4892		NEGATIVE
0.0634	4891	1110
0.0634	4890		NEGATIVE
0.0635	4889	1110
0.0635	4888	1110
0.0635	4887		NEGATIVE
0.0635	4886	1110
0.0635	4886	1110
0.0635	4886	1110
0.0635	4886	1110
0.0635	4886	1110
0.0635	4886	1110
0.0635	4886	1110
0.0635	4886	1110
0.0636	4878	1109
0.0636	4878	1109
0.0636	4876		NEGATIVE
0.0637	4875	1109
0.064	4874		NEGATIVE
0.064	4874		NEGATIVE
0.064	4872		NEGATIVE
0.064	4871	1109
0.064	4870		NEGATIVE
0.0641	4869	1109
0.0641	4869	1109
0.0641	4869	1109
0.0641	4869	1109
0.0641	4869	1109
0.0642	4864		NEGATIVE
0.0643	4863	1109
0.0644	4862		NEGATIVE
0.0644	4861		NEGATIVE
0.0644	4860	1109
0.0644	4860	1109
0.0644	4858	1108
0.0644	4857		NEGATIVE
0.0644	4857		NEGATIVE
0.0644	4857		NEGATIVE
0.0644	4857		NEGATIVE
0.0644	4853	1108
0.0644	4853	1108
0.0644	4851		NEGATIVE
0.0644	4850	1108
0.0644	4849		NEGATIVE
0.0645	4848	1108
0.0646	4847	1108
0.0648	4846	1108	POSITIVE
0.0648	4845		NEGATIVE
0.0648	4845		NEGATIVE
0.0648	4845		NEGATIVE
0.0649	4842	1107
0.0649	4841		NEGATIVE
0.0649	4840		NEGATIVE
0.0649	4839	1107
0.065	4838	1107
0.0651	4837	1107
0.0651	4836		NEGATIVE
0.0652	4835	1107	POSITIVE
0.0652	4834	1106
0.0652	4834	1106
0.0653	4832		NEGATIVE
0.0653	4831	1106
0.0653	4830		NEGATIVE
0.0653	4829	1106
0.0654	4828	1106
0.0655	4827	1105
0.0656	4826	1105
0.0657	4825	1105
0.0657	4824	1105
0.0657	4823	1105
0.0658	4822	1105
0.0658	4822	1105
0.0659	4820		NEGATIVE
0.066	4819	1105
0.066	4819	1105
0.066	4817	1105
0.0661	4816	1105
0.0661	4815	1105
0.0663	4814		NEGATIVE
0.0663	4813		NEGATIVE
0.0665	4812		NEGATIVE
0.0666	4811		NEGATIVE
0.0667	4810		NEGATIVE
0.0667	4809	1105
0.0667	4808	1105
0.0667	4807		NEGATIVE
0.0669	4806	1105
0.0669	4805		NEGATIVE
0.0671	4804		NEGATIVE
0.0671	4803	1104
0.0672	4802		NEGATIVE
0.0673	4801		NEGATIVE
0.0674	4800	1104
0.0674	4799		NEGATIVE
0.0675	4798		NEGATIVE
0.0675	4797		NEGATIVE
0.0675	4796		NEGATIVE
0.0675	4795		NEGATIVE
0.0675	4794		NEGATIVE
0.0675	4793		NEGATIVE
0.0676	4792	1104
0.0676	4791		NEGATIVE
0.0676	4790	1104
0.0676	4789		NEGATIVE
0.0677	4788		NEGATIVE
0.0677	4788		NEGATIVE
0.0677	4786		NEGATIVE
0.0678	4785	1104
0.0678	4784	1104
0.068	4783		NEGATIVE
0.068	4782	1104
0.0681	4781		NEGATIVE
0.0682	4780		NEGATIVE
0.0684	4779	1104
0.0684	4779	1104
0.0684	4779	1104
0.0684	4779	1104
0.0684	4779	1104
0.0684	4779	1104
0.0684	4779	1104
0.0684	4779	1104
0.0684	4779	1104
0.0684	4779	1104
0.0684	4769		NEGATIVE
0.0684	4769		NEGATIVE
0.0684	4767	1103
0.0684	4767	1103
0.0684	4767	1103
0.0684	4767	1103
0.0684	4767	1103
0.0684	4767	1103
0.0684	4767	1103
0.0684	4767	1103
0.0684	4767	1103
0.0685	4758	1103
0.0685	4757	1103
0.0685	4756		NEGATIVE
0.0685	4756		NEGATIVE
0.0685	4756		NEGATIVE
0.0685	4756		NEGATIVE
0.0685	4756	1103	POSITIVE
0.0685	4751	1102
0.0686	4750	1102
0.0686	4750	1102
0.0686	4750	1102
0.0686	4747		NEGATIVE
0.0686	4746	1101
0.0686	4746	1101
0.0686	4746	1101
0.0687	4743		NEGATIVE
0.0687	4742		NEGATIVE
0.0687	4741	1101
0.069	4740	1101
0.069	4739	1101	POSITIVE
0.0691	4738	1100
0.0691	4737		NEGATIVE
0.0691	4736		NEGATIVE
0.0691	4736		NEGATIVE
0.0691	4736		NEGATIVE
0.0691	4736		NEGATIVE
0.0691	4736		NEGATIVE
0.0691	4731	1100
0.0691	4730		NEGATIVE
0.0693	4729		NEGATIVE
0.0693	4728	1100
0.0693	4728	1100
0.0693	4728	1100
0.0693	4728	1100
0.0693	4728	1100
0.0693	4723		NEGATIVE
0.0693	4722	1099
0.0693	4722	1099
0.0693	4722	1099
0.0693	4722	1099
0.0694	4718	1099
0.0694	4718	1099
0.0694	4716		NEGATIVE
0.0694	4716		NEGATIVE
0.0694	4716		NEGATIVE
0.0694	4716	1099	POSITIVE
0.0695	4712	1098
0.0695	4712	1098
0.0695	4710		NEGATIVE
0.0695	4709	1098
0.0695	4709	1098
0.0695	4709	1098
0.0696	4706	1098
0.0696	4705	1098
0.0698	4704	1098	POSITIVE
0.0699	4703	1097
0.0699	4703	1097
0.0699	4701		NEGATIVE
0.0699	4700	1096
0.0699	4699		NEGATIVE
0.07	4698		NEGATIVE
0.07	4697	1096
0.07	4696		NEGATIVE
0.07	4695	1096
0.07	4694	1096
0.0701	4693	1096
0.0701	4693	1096
0.0701	4691		NEGATIVE
0.0702	4690		NEGATIVE
0.0702	4689	1096
0.0702	4688		NEGATIVE
0.0702	4688		NEGATIVE
0.0702	4688		NEGATIVE
0.0702	4685	1096
0.0703	4684	1096
0.0703	4683		NEGATIVE
0.0703	4683		NEGATIVE
0.0703	4681	1096
0.0704	4680	1096
0.0704	4679	1096
0.0704	4678		NEGATIVE
0.0707	4677	1096
0.0708	4676	1096
0.0709	4675		NEGATIVE
0.0709	4674	1095
0.0709	4673		NEGATIVE
0.0709	4672		NEGATIVE
0.071	4671	1095
0.071	4670		NEGATIVE
0.071	4669	1095
0.071	4669	1095
0.071	4667		NEGATIVE
0.071	4666		NEGATIVE
0.0711	4665		NEGATIVE
0.0711	4664	1095
0.0711	4663		NEGATIVE
0.0711	4662		NEGATIVE
0.0711	4661	1095
0.0712	4660		NEGATIVE
0.0712	4660		NEGATIVE
0.0713	4658	1095
0.0713	4657		NEGATIVE
0.0715	4656	1095
0.0715	4655	1095
0.0716	4654	1095
0.0716	4653	1095
0.0716	4652		NEGATIVE
0.0716	4651	1095
0.0717	4650	1095
0.0717	4650	1095
0.0717	4648		NEGATIVE
0.0718	4647	1094
0.0719	4646		NEGATIVE
0.0719	4645		NEGATIVE
0.072	4644		NEGATIVE
0.072	4643	1094
0.072	4642	1094
0.0721	4641	1094
0.0722	4640		NEGATIVE
0.0722	4639		NEGATIVE
0.0722	4638	1094
0.0723	4637		NEGATIVE
0.0723	4637		NEGATIVE
0.0724	4635		NEGATIVE
0.0724	4634	1094
0.0724	4633		NEGATIVE
0.0724	4633		NEGATIVE
0.0724	4631	1094
0.0725	4630		NEGATIVE
0.0725	4629		NEGATIVE
0.0726	4628		NEGATIVE
0.0726	4627		NEGATIVE
0.0726	4627		NEGATIVE
0.0727	4625	1094
0.0727	4624	1094
0.0727	4623		NEGATIVE
0.0729	4622	1094
0.0729	4621	1094
0.0729	4620	1094
0.073	4619	1094
0.073	4618	1094
0.073	4617	1093
0.073	4616		NEGATIVE
0.0732	4615	1093
0.0732	4614		NEGATIVE
0.0732	4613		NEGATIVE
0.0732	4612	1093
0.0733	4611	1093
0.0734	4610	1093
0.0734	4609		NEGATIVE
0.0735	4608		NEGATIVE
0.0736	4607		NEGATIVE
0.0736	4606	1093
0.0736	4605		NEGATIVE
0.0736	4604	1093
0.0737	4603		NEGATIVE
0.0737	4602		NEGATIVE
0.0737	4601		NEGATIVE
0.0737	4601		NEGATIVE
0.0738	4599	1093
0.0738	4598		NEGATIVE
0.0738	4598		NEGATIVE
0.0739	4596	1093
0.0739	4595		NEGATIVE
0.0739	4595		NEGATIVE
0.0739	4593	1093
0.0739	4592		NEGATIVE
0.074	4591		NEGATIVE
0.074	4590	1093
0.0741	4589		NEGATIVE
0.0743	4588	1093
0.0744	4587		NEGATIVE
0.0744	4586		NEGATIVE
0.0745	4585	1093
0.0745	4584	1092
0.0745	4583		NEGATIVE
0.0746	4582		NEGATIVE
0.0746	4582		NEGATIVE
0.0747	4580	1092
0.0747	4579		NEGATIVE
0.0747	4579		NEGATIVE
0.0747	4579		NEGATIVE
0.0747	4579		NEGATIVE
0.0747	4575		NEGATIVE
0.0747	4574		NEGATIVE
0.0747	4573	1092
0.0747	4573	1092
0.0747	4573	1092
0.0747	4573	1092
0.0748	4569	1092
0.0748	4568	1092
0.0749	4567	1092
0.0749	4567	1092
0.0749	4567	1092
0.0749	4564		NEGATIVE
0.0749	4564		NEGATIVE
0.0749	4564		NEGATIVE
0.0749	4564	1092	POSITIVE
0.0749	4560	1091
0.0749	4560	1091
0.0749	4560	1091
0.0753	4557		NEGATIVE
0.0754	4556		NEGATIVE
0.0755	4555		NEGATIVE
0.0755	4554		NEGATIVE
0.0756	4553		NEGATIVE
0.0756	4552		NEGATIVE
0.0756	4551	1090
0.0757	4550		NEGATIVE
0.0757	4549		NEGATIVE
0.0757	4548		NEGATIVE
0.0758	4547	1090
0.0758	4547	1090
0.0758	4545	1090
0.0758	4544		NEGATIVE
0.0758	4544		NEGATIVE
0.0758	4544	1090	POSITIVE
0.0758	4544	1090	POSITIVE
0.0759	4540	1088
0.076	4539		NEGATIVE
0.0761	4538		NEGATIVE
0.0763	4537	1088
0.0763	4537	1088
0.0763	4537	1088
0.0763	4537	1088
0.0763	4537	1088
0.0763	4537	1088
0.0763	4537	1088
0.0763	4537	1088
0.0763	4537	1088
0.0763	4537	1088
0.0764	4527	1087
0.0764	4527	1087
0.0764	4527	1087
0.0764	4524	1087
0.0764	4523		NEGATIVE
0.0765	4522	1087
0.0765	4522	1087
0.0765	4520		NEGATIVE
0.0765	4520		NEGATIVE
0.0765	4518	1087
0.0765	4518	1087
0.0765	4516	1087
0.0765	4515		NEGATIVE
0.0765	4515	1087	POSITIVE
0.0765	4513		NEGATIVE
0.0765	4512		NEGATIVE
0.0766	4511	1086
0.0767	4510	1086
0.0767	4509	1085
0.0767	4509	1085
0.0768	4507		NEGATIVE
0.0768	4506		NEGATIVE
0.0768	4505		NEGATIVE
0.0768	4505		NEGATIVE
0.0768	4505		NEGATIVE
0.0768	4502	1085
0.077	4501	1085
0.077	4500		NEGATIVE
0.077	4499	1085
0.0771	4498		NEGATIVE
0.0774	4497	1085
0.0774	4496		NEGATIVE
0.0774	4495	1085
0.0775	4494		NEGATIVE
0.0775	4493		NEGATIVE
0.0775	4492	1085
0.0775	4492	1085
0.0775	4490		NEGATIVE
0.0775	4490		NEGATIVE
0.0775	4488	1085
0.0775	4487	1085
0.0776	4486	1085
0.0776	4485	1085
0.0776	4484		NEGATIVE
0.0776	4483	1084
0.0776	4482		NEGATIVE
0.0776	4481	1084
0.0777	4480		NEGATIVE
0.0778	4479	1084
0.0779	4478	1084
0.078	4477	1084	POSITIVE
0.078	4476	1083
0.0781	4475	1083
0.0781	4474		NEGATIVE
0.0781	4474		NEGATIVE
0.0781	4472	1083
0.0782	4471	1083
0.0782	4470	1083
0.0782	4469		NEGATIVE
0.0783	4468		NEGATIVE
0.0783	4467	1083
0.0783	4466	1083
0.0784	4465		NEGATIVE
0.0784	4464	1083
0.0784	4463	1083
0.0785	4462		NEGATIVE
0.0785	4461	1082
0.0785	4460		NEGATIVE
0.0785	4460		NEGATIVE
0.0785	4460		NEGATIVE
0.0785	4457	1082
0.0785	4457	1082
0.0785	4455	1082
0.0786	4454	1082
0.0787	4453		NEGATIVE
0.0787	4453		NEGATIVE
0.0787	4453		NEGATIVE
0.0788	4450		NEGATIVE
0.0788	4450		NEGATIVE
0.0788	4448	1082
0.0788	4448	1082
0.079	4446		NEGATIVE
0.0791	4445		NEGATIVE
0.0791	4445		NEGATIVE
0.0791	4443	1082
0.0792	4442	1082
0.0792	4442	1082
0.0792	4442	1082
0.0792	4439	1082
0.0792	4439	1082
0.0792	4437		NEGATIVE
0.0793	4436		NEGATIVE
0.0794	4435	1081
0.0795	4434	1081
0.0795	4434	1081
0.0795	4432		NEGATIVE
0.0796	4431		NEGATIVE
0.0797	4430	1081
0.0801	4429	1081
0.0802	4428		NEGATIVE
0.0803	4427		NEGATIVE
0.0805	4426	1081
0.0806	4425	1081
0.0806	4424		NEGATIVE
0.0806	4423	1081
0.0807	4422		NEGATIVE
0.0808	4421		NEGATIVE
0.0809	4420		NEGATIVE
0.0813	4419	1081
0.0815	4418	1081
0.0815	4417	1081
0.0816	4416		NEGATIVE
0.0817	4415		NEGATIVE
0.0818	4414	1081
0.0819	4413	1080
0.0819	4412	1080
0.0819	4411		NEGATIVE
0.082	4410	1080
0.0822	4409	1080
0.0822	4408		NEGATIVE
0.0822	4407		NEGATIVE
0.0823	4406	1080
0.0823	4405		NEGATIVE
0.0824	4404	1080
0.0824	4403		NEGATIVE
0.0825	4402	1080
0.0826	4401	1080
0.0826	4401	1080
0.0828	4399	1080
0.0829	4398	1080
0.0829	4397	1080
0.0832	4396	1079
0.0833	4395		NEGATIVE
0.0833	4394	1079
0.0833	4394	1079
0.0833	4394	1079
0.0833	4394	1079
0.0833	4394	1079
0.0833	4389		NEGATIVE
0.0833	4389		NEGATIVE
0.0833	4389		NEGATIVE
0.0833	4386	1079
0.0833	4386	1079
0.0833	4386	1079
0.0833	4386	1079
0.0833	4386	1079
0.0834	4381		NEGATIVE
0.0834	4381		NEGATIVE
0.0834	4381		NEGATIVE
0.0834	4381		NEGATIVE
0.0835	4377		NEGATIVE
0.0835	4376	1079
0.0835	4376	1079
0.0835	4374		NEGATIVE
0.0835	4374		NEGATIVE
0.0835	4374	1078	POSITIVE
0.0835	4371	1077
0.0835	4371	1077
0.0835	4369	1077
0.0836	4368		NEGATIVE
0.0837	4367	1077
0.0837	4366		NEGATIVE
0.0837	4365	1077
0.0841	4364		NEGATIVE
0.0841	4364		NEGATIVE
0.0841	4364		NEGATIVE
0.0841	4364		NEGATIVE
0.0841	4364		NEGATIVE
0.0841	4359	1077
0.0842	4358		NEGATIVE
0.0842	4358		NEGATIVE
0.0842	4358		NEGATIVE
0.0842	4355		NEGATIVE
0.0844	4354		NEGATIVE
0.0844	4353	1077
0.0844	4353	1077
0.0844	4353	1077
0.0844	4353	1077
0.0844	4349		NEGATIVE
0.0844	4349		NEGATIVE
0.0844	4349	1077	POSITIVE
0.0844	4346	1076
0.0844	4346	1076
0.0844	4346	1076
0.0844	4346	1076
0.0844	4346	1076
0.0845	4341		NEGATIVE
0.0845	4341		NEGATIVE
0.0845	4341		NEGATIVE
0.0846	4338	1075
0.0846	4337		NEGATIVE
0.0847	4336	1075
0.0848	4335	1075
0.0848	4334	1075
0.0848	4333	1075
0.0849	4332		NEGATIVE
0.085	4331		NEGATIVE
0.0851	4330	1075
0.0851	4330	1075
0.0851	4328		NEGATIVE
0.0851	4327	1075
0.0851	4327	1075
0.0852	4325		NEGATIVE
0.0852	4325		NEGATIVE
0.0852	4323	1074
0.0852	4322	1074
0.0852	4321		NEGATIVE
0.0852	4321		NEGATIVE
0.0853	4319		NEGATIVE
0.0853	4319		NEGATIVE
0.0853	4317	1074
0.0853	4316		NEGATIVE
0.0854	4315	1074
0.0855	4314	1074
0.0855	4313		NEGATIVE
0.0855	4312	1074
0.0856	4311		NEGATIVE
0.0856	4310		NEGATIVE
0.0857	4309	1074
0.0857	4308		NEGATIVE
0.0857	4307		NEGATIVE
0.0859	4306	1074
0.0859	4305	1074
0.0859	4304	1074
0.0859	4303		NEGATIVE
0.086	4302	1073
0.086	4301		NEGATIVE
0.0863	4300	1073
0.0863	4299		NEGATIVE
0.0863	4298	1073
0.0863	4297		NEGATIVE
0.0863	4296	1073
0.0863	4295		NEGATIVE
0.0863	4294	1073
0.0863	4293		NEGATIVE
0.0863	4293		NEGATIVE
0.0863	4293		NEGATIVE
0.0863	4293		NEGATIVE
0.0863	4289	1073
0.0864	4288		NEGATIVE
0.0864	4287		NEGATIVE
0.0864	4287		NEGATIVE
0.0864	4285	1073
0.0865	4284	1073	POSITIVE
0.0866	4283	1072
0.0866	4282	1072
0.0867	4281		NEGATIVE
0.0867	4280		NEGATIVE
0.0867	4280		NEGATIVE
0.0867	4280		NEGATIVE
0.087	4277	1072
0.0871	4276		NEGATIVE
0.0871	4275	1072
0.0871	4275	1072
0.0873	4273		NEGATIVE
0.0873	4272	1071	POSITIVE
0.0873	4271	1070
0.0874	4270		NEGATIVE
0.0874	4270		NEGATIVE
0.0874	4270		NEGATIVE
0.0875	4267		NEGATIVE
0.0875	4267		NEGATIVE
0.0875	4267		NEGATIVE
0.0876	4264	1070
0.0876	4263	1070
0.0878	4262		NEGATIVE
0.0879	4261	1070
0.0879	4260		NEGATIVE
0.0879	4259	1070
0.0879	4258		NEGATIVE
0.088	4257	1070
0.0881	4256	1070
0.0882	4255	1070
0.0883	4254	1070
0.0884	4253	1070	POSITIVE
0.0885	4252	1069
0.0885	4251	1069
0.0885	4250	1068
0.0885	4250	1068
0.0885	4248		NEGATIVE
0.0885	4247	1068
0.0885	4247	1068
0.0885	4245		NEGATIVE
0.0886	4244		NEGATIVE
0.0886	4243	1068
0.0886	4242	1068
0.0887	4241		NEGATIVE
0.0887	4240	1068
0.0887	4239		NEGATIVE
0.0887	4238		NEGATIVE
0.089	4237	1068
0.0891	4236		NEGATIVE
0.0893	4235		NEGATIVE
0.0893	4234	1068
0.0894	4233		NEGATIVE
0.0894	4233		NEGATIVE
0.0894	4231		NEGATIVE
0.0896	4230	1068
0.0896	4229		NEGATIVE
0.0897	4228	1068
0.0897	4228	1068
0.0897	4226		NEGATIVE
0.0897	4226		NEGATIVE
0.0897	4226		NEGATIVE
0.0897	4226		NEGATIVE
0.0897	4226		NEGATIVE
0.0897	4226		NEGATIVE
0.0897	4226		NEGATIVE
0.0897	4226		NEGATIVE
0.0897	4226	1067	POSITIVE
0.0897	4217	1066
0.0897	4216	1066
0.0897	4215		NEGATIVE
0.0898	4214		NEGATIVE
0.0898	4214		NEGATIVE
0.0898	4212		NEGATIVE
0.0899	4211	1066
0.0899	4210		NEGATIVE
0.0899	4210		NEGATIVE
0.0899	4210		NEGATIVE
0.0899	4207	1066
0.0899	4206	1066
0.09	4205		NEGATIVE
0.0901	4204	1066
0.0901	4203		NEGATIVE
0.0901	4203		NEGATIVE
0.0902	4201		NEGATIVE
0.0903	4200	1066
0.0904	4199	1066
0.0905	4198	1066
0.0905	4197	1066
0.0906	4196		NEGATIVE
0.0907	4195	1066
0.0907	4194		NEGATIVE
0.0907	4193		NEGATIVE
0.0908	4192	1065
0.0908	4191		NEGATIVE
0.0908	4191		NEGATIVE
0.0908	4191		NEGATIVE
0.0908	4191		NEGATIVE
0.0908	4191		NEGATIVE
0.0908	4191		NEGATIVE
0.0908	4191		NEGATIVE
0.0908	4184	1065
0.0908	4184	1065
0.0908	4182	1065
0.0908	4181	1065
0.0909	4180	1065
0.0909	4179		NEGATIVE
0.0909	4178	1065
0.091	4177		NEGATIVE
0.0911	4176	1065
0.0911	4175		NEGATIVE
0.0911	4175		NEGATIVE
0.0911	4175		NEGATIVE
0.0911	4175		NEGATIVE
0.0911	4175		NEGATIVE
0.0911	4175		NEGATIVE
0.0912	4169		NEGATIVE
0.0913	4168		NEGATIVE
0.0913	4167	1065
0.0913	4167	1065
0.0915	4165		NEGATIVE
0.0916	4164		NEGATIVE
0.0916	4163	1065
0.0916	4162		NEGATIVE
0.0917	4161		NEGATIVE
0.0917	4160	1064
0.0917	4160	1064
0.0917	4160	1064
0.0917	4160	1064
0.0917	4160	1064
0.0917	4160	1064
0.0918	4154		NEGATIVE
0.0918	4154		NEGATIVE
0.0918	4152	1064
0.0918	4152	1064
0.092	4150	1064
0.092	4149		NEGATIVE
0.0921	4148		NEGATIVE
0.0921	4147		NEGATIVE
0.0921	4147		NEGATIVE
0.0921	4145		NEGATIVE
0.0921	4145		NEGATIVE
0.0922	4143		NEGATIVE
0.0922	4143		NEGATIVE
0.0922	4143		NEGATIVE
0.0922	4143		NEGATIVE
0.0922	4143		NEGATIVE
0.0922	4143		NEGATIVE
0.0922	4143		NEGATIVE
0.0922	4143		NEGATIVE
0.0922	4135	1064
0.0923	4134	1063
0.0925	4133	1063
0.0927	4132		NEGATIVE
0.0927	4131	1063
0.0927	4131	1063
0.0927	4131	1063
0.0927	4128		NEGATIVE
0.0927	4127	1063
0.0927	4127	1063
0.0928	4125	1063	POSITIVE
0.0928	4124		NEGATIVE
0.0929	4123		NEGATIVE
0.093	4122	1062
0.093	4121	1062
0.093	4121	1062
0.093	4119	1062	POSITIVE
0.093	4119	1062	POSITIVE
0.093	4117	1060
0.093	4117	1060
0.093	4115		NEGATIVE
0.093	4115		NEGATIVE
0.093	4115		NEGATIVE
0.093	4115		NEGATIVE
0.093	4111		NEGATIVE
0.0931	4110	1059
0.0932	4109		NEGATIVE
0.0932	4109		NEGATIVE
0.0932	4109		NEGATIVE
0.0932	4109		NEGATIVE
0.0933	4105	1059
0.0933	4104	1059
0.0933	4104	1059
0.0933	4104	1059
0.0933	4101		NEGATIVE
0.0933	4101		NEGATIVE
0.0933	4099	1059
0.0933	4099	1059
0.0933	4099	1059
0.0933	4096		NEGATIVE
0.0933	4095	1059
0.0934	4094		NEGATIVE
0.0934	4094		NEGATIVE
0.0934	4094		NEGATIVE
0.0934	4094	1059	POSITIVE
0.0935	4090	1058
0.0935	4089		NEGATIVE
0.0935	4088	1057	POSITIVE
0.0935	4087	1056
0.0938	4086		NEGATIVE
0.0938	4086		NEGATIVE
0.094	4084		NEGATIVE
0.0941	4083	1056	POSITIVE
0.0941	4082	1055
0.0941	4082	1055
0.0942	4080	1055
0.0942	4080	1055
0.0942	4080	1055
0.0942	4080	1055
0.0942	4076		NEGATIVE
0.0943	4075	1055
0.0944	4074	1055
0.0944	4073		NEGATIVE
0.0944	4073		NEGATIVE
0.0944	4073		NEGATIVE
0.0944	4070		NEGATIVE
0.0944	4070		NEGATIVE
0.0944	4070		NEGATIVE
0.0944	4067	1055
0.0945	4066	1055
0.0945	4065		NEGATIVE
0.0945	4064	1054
0.0946	4063	1054
0.0946	4062		NEGATIVE
0.0946	4062		NEGATIVE
0.0946	4062		NEGATIVE
0.0946	4062		NEGATIVE
0.0946	4062	1054	POSITIVE
0.0947	4057	1053
0.0948	4056		NEGATIVE
0.0948	4055		NEGATIVE
0.0948	4055		NEGATIVE
0.0949	4053		NEGATIVE
0.0949	4053	1053	POSITIVE
0.095	4051	1052
0.095	4051	1052
0.0952	4049		NEGATIVE
0.0952	4048	1052
0.0952	4047		NEGATIVE
0.0953	4046		NEGATIVE
0.0953	4045		NEGATIVE
0.0953	4044	1052
0.0953	4044	1052
0.0954	4042		NEGATIVE
0.0954	4041	1052
0.0954	4040	1052
0.0955	4039	1051
0.0955	4038	1051
0.0956	4037	1051
0.0956	4036		NEGATIVE
0.0956	4035		NEGATIVE
0.0957	4034		NEGATIVE
0.0957	4033	1051
0.0958	4032		NEGATIVE
0.0958	4032	1051	POSITIVE
0.0958	4030	1050
0.0962	4029		NEGATIVE
0.0963	4028		NEGATIVE
0.0964	4027		NEGATIVE
0.0964	4026	1050
0.0964	4025	1050
0.0965	4024	1050
0.0966	4023	1050
0.0966	4022	1050
0.0966	4021		NEGATIVE
0.0967	4020		NEGATIVE
0.0967	4019		NEGATIVE
0.0967	4018	1050
0.0968	4017	1049
0.0968	4016		NEGATIVE
0.0968	4015		NEGATIVE
0.0968	4014	1049
0.0969	4013		NEGATIVE
0.0969	4012	1049
0.0969	4011	1049
0.097	4010		NEGATIVE
0.097	4009	1049
0.0971	4008	1049	POSITIVE
0.0971	4007	1048
0.0974	4006	1048	POSITIVE
0.0977	4005	1047
0.0977	4004	1047
0.0977	4003	1047
0.0978	4002	1047
0.0978	4001	1046
0.0978	4000		NEGATIVE
0.0978	4000		NEGATIVE
0.0978	4000		NEGATIVE
0.0978	4000		NEGATIVE
0.0978	4000		NEGATIVE
0.0979	3995		NEGATIVE
0.0979	3994		NEGATIVE
0.098	3993		NEGATIVE
0.0982	3992	1046
0.0985	3991	1046	POSITIVE
[truncated: 3,990 more rows]

## Sheet: eTable 8
Minimum Cutoff Probability of Positive SLNB Outcome	Resulting Number of SLNBs Thereby Administered	Actual or Expected Number (Rounded) of Achievable Positive Outcomes	Actual (Historical) SLNB Outcome Experienced by MIA Patient(s) With That Probability
0.0109	5989	1138
0.0109	5989	1138
0.0109	5989	1138
0.0109	5989	1138
0.0109	5989	1138
0.0109	5989	1138
0.0109	5989	1138
0.0109	5989	1138
0.0109	5989	1138
0.0109	5989	1138
0.0109	5989	1138
0.0109	5978		NEGATIVE
0.0109	5978		NEGATIVE
0.0109	5978		NEGATIVE
0.0109	5978		NEGATIVE
0.0109	5974	1138
0.0109	5974	1138
0.0109	5974	1138
0.0109	5974	1138
0.0109	5974	1138
0.0109	5974	1138
0.0109	5974	1138
0.0109	5974	1138
0.0109	5974	1138
0.0109	5974	1138
0.0109	5974	1138
0.015	5963	1138
0.015	5963	1138
0.015	5963	1138
0.015	5963	1138
0.015	5963	1138
0.015	5963	1138
0.015	5963	1138
0.015	5963	1138
0.015	5963	1138
0.015	5963	1138
0.015	5953		NEGATIVE
0.015	5952	1138
0.015	5952	1138
0.015	5952	1138
0.015	5952	1138
0.015	5952	1138
0.015	5952	1138
0.015	5952	1138
0.015	5952	1138
0.015	5952	1138
0.015	5952	1138
0.0168	5942	1137
0.0168	5942	1137
0.0168	5942	1137
0.0168	5942	1137
0.0168	5942	1137
0.0168	5942	1137
0.0168	5942	1137
0.0168	5942	1137
0.0168	5942	1137
0.0168	5942	1137
0.0168	5932		NEGATIVE
0.0168	5932		NEGATIVE
0.0168	5932		NEGATIVE
0.0168	5932		NEGATIVE
0.0168	5932		NEGATIVE
0.0168	5932		NEGATIVE
0.0168	5926	1137
0.0168	5926	1137
0.0168	5926	1137
0.0168	5926	1137
0.0168	5926	1137
0.0168	5926	1137
0.0168	5926	1137
0.0168	5926	1137
0.0168	5926	1137
0.0168	5926	1137
0.0203	5916	1137
0.0203	5916	1137
0.0203	5916	1137
0.0203	5916	1137
0.0205	5912	1137
0.0205	5912	1137
0.0205	5912	1137
0.0205	5912	1137
0.0205	5912	1137
0.0205	5912	1137
0.0205	5912	1137
0.0205	5912	1137
0.0205	5912	1137
0.0205	5912	1137
0.0205	5912	1137
0.0205	5901		NEGATIVE
0.0205	5901		NEGATIVE
0.0205	5901		NEGATIVE
0.0205	5898	1137
0.0205	5898	1137
0.0205	5898	1137
0.0205	5898	1137
0.0205	5898	1137
0.0205	5898	1137
0.0205	5898	1137
0.0205	5898	1137
0.0205	5898	1137
0.0205	5898	1137
0.0205	5898	1137
0.0207	5887	1137
0.0207	5887	1137
0.0207	5887	1137
0.0207	5887	1137
0.0207	5887	1137
0.0207	5887	1137
0.0207	5887	1137
0.0207	5887	1137
0.0207	5879		NEGATIVE
0.0207	5879		NEGATIVE
0.0207	5879		NEGATIVE
0.0207	5879		NEGATIVE
0.0207	5879		NEGATIVE
0.0207	5879		NEGATIVE
0.0207	5879		NEGATIVE
0.0207	5872	1136
0.0207	5872	1136
0.0207	5872	1136
0.0207	5872	1136
0.0207	5872	1136
0.0207	5872	1136
0.0207	5872	1136
0.0213	5865		NEGATIVE
0.0216	5864	1136
0.0216	5864	1136
0.0216	5864	1136
0.0216	5864	1136
0.0216	5864	1136
0.0216	5864	1136
0.0216	5864	1136
0.0216	5864	1136
0.0216	5864	1136
0.0216	5864	1136
0.0216	5864	1136
0.0216	5864	1136
0.0216	5864	1136
0.0216	5851		NEGATIVE
0.0216	5851		NEGATIVE
0.0216	5851		NEGATIVE
0.0216	5851		NEGATIVE
0.0216	5851		NEGATIVE
0.0216	5851		NEGATIVE
0.0216	5851		NEGATIVE
0.0216	5851		NEGATIVE
0.0216	5851		NEGATIVE
0.0216	5851		NEGATIVE
0.0216	5851		NEGATIVE
0.0216	5851		NEGATIVE
0.0216	5851		NEGATIVE
0.0216	5851		NEGATIVE
0.0216	5851		NEGATIVE
0.0216	5851		NEGATIVE
0.0216	5851		NEGATIVE
0.0216	5851		NEGATIVE
0.0216	5851		NEGATIVE
0.0216	5851		NEGATIVE
0.0216	5851		NEGATIVE
0.0216	5851		NEGATIVE
0.0216	5851		NEGATIVE
0.0216	5851		NEGATIVE
0.0216	5851	1136	POSITIVE
0.0216	5851	1136	POSITIVE
0.0217	5825	1134
0.0217	5825	1134
0.0217	5825	1134
0.0217	5825	1134
0.0217	5825	1134
0.0217	5825	1134
0.0217	5825	1134
0.0217	5825	1134
0.0217	5825	1134
0.0217	5825	1134
0.0217	5825	1134
0.0217	5825	1134
0.0217	5825	1134
0.0217	5825	1134
0.0219	5811	1134
0.0219	5811	1134
0.0231	5809	1134
0.0231	5809	1134
0.0231	5809	1134
0.0231	5809	1134
0.0231	5809	1134
0.0231	5809	1134
0.0231	5803		NEGATIVE
0.0231	5803	1133	POSITIVE
0.0231	5801	1132
0.0231	5801	1132
0.0231	5801	1132
0.0231	5801	1132
0.0231	5801	1132
0.0232	5796		NEGATIVE
0.0237	5795	1132
0.025	5794	1132
0.025	5793	1132
0.0258	5792	1132
0.0258	5792	1132
0.0258	5792	1132
0.0258	5792	1132
0.0258	5792	1132
0.0258	5792	1132
0.0258	5792	1132
0.0258	5792	1132
0.0258	5792	1132
0.0258	5792	1132
0.0258	5792	1132
0.0258	5792	1132
0.0258	5792	1132
0.0258	5792	1132
0.0258	5792	1132
0.0258	5792	1132
0.0258	5792	1132
0.0258	5792	1132
0.0258	5792	1132
0.0258	5792	1132
0.0258	5792	1132
0.0258	5771		NEGATIVE
0.0258	5771		NEGATIVE
0.0258	5771		NEGATIVE
0.0258	5771		NEGATIVE
0.0258	5771		NEGATIVE
0.0258	5771		NEGATIVE
0.0258	5771		NEGATIVE
0.0258	5771		NEGATIVE
0.0258	5771		NEGATIVE
0.0258	5771		NEGATIVE
0.0258	5771		NEGATIVE
0.0258	5771		NEGATIVE
0.0258	5771		NEGATIVE
0.0258	5771		NEGATIVE
0.0258	5771		NEGATIVE
0.0258	5771		NEGATIVE
0.0258	5771		NEGATIVE
0.0258	5754	1132
0.0258	5754	1132
0.0258	5754	1132
0.0258	5754	1132
0.0258	5754	1132
0.0258	5754	1132
0.0258	5754	1132
0.0258	5754	1132
0.0258	5754	1132
0.0258	5754	1132
0.0258	5754	1132
0.0258	5754	1132
0.0258	5754	1132
0.0258	5754	1132
0.0258	5754	1132
0.0258	5754	1132
0.0258	5754	1132
0.0258	5754	1132
0.0258	5754	1132
0.0258	5754	1132
0.0273	5734	1131
0.0279	5733	1131
0.0282	5732	1131
0.0282	5732	1131
0.0282	5732	1131
0.0282	5732	1131
0.0282	5732	1131
0.0282	5727		NEGATIVE
0.0282	5726	1131
0.0282	5726	1131
0.0282	5726	1131
0.0282	5726	1131
0.0282	5726	1131
0.0282	5726	1131
0.0285	5720	1131
0.0285	5720	1131
0.0285	5720	1131
0.0285	5720	1131
0.0285	5720	1131
0.0285	5720	1131
0.0285	5720	1131
0.0285	5720	1131
0.0285	5720	1131
0.0285	5711		NEGATIVE
0.0285	5711		NEGATIVE
0.0285	5709	1131
0.0285	5709	1131
0.0285	5709	1131
0.0285	5709	1131
0.0285	5709	1131
0.0285	5709	1131
0.0285	5709	1131
0.0285	5709	1131
0.0285	5709	1131
0.0298	5700	1130
0.0298	5700	1130
0.0298	5700	1130
0.0298	5700	1130
0.0298	5700	1130
0.0298	5700	1130
0.0298	5700	1130
0.0298	5700	1130
0.0298	5700	1130
0.0298	5700	1130
0.0298	5700	1130
0.0298	5700	1130
0.0298	5700	1130
0.0298	5700	1130
0.0298	5686		NEGATIVE
0.0298	5686		NEGATIVE
0.0298	5686		NEGATIVE
0.0298	5686		NEGATIVE
0.0298	5686		NEGATIVE
0.0298	5686		NEGATIVE
0.0298	5686		NEGATIVE
0.0298	5686		NEGATIVE
0.0298	5686		NEGATIVE
0.0298	5686		NEGATIVE
0.0298	5686		NEGATIVE
0.0298	5686	1130	POSITIVE
0.0298	5686	1130	POSITIVE
0.0298	5673	1128
0.0298	5673	1128
0.0298	5673	1128
0.0298	5673	1128
0.0298	5673	1128
0.0298	5673	1128
0.0298	5673	1128
0.0298	5673	1128
0.0298	5673	1128
0.0298	5673	1128
0.0298	5673	1128
0.0298	5673	1128
0.0298	5673	1128
0.0311	5660	1128
0.0311	5660	1128
0.0311	5660	1128
0.0315	5657	1127
0.0315	5657	1127
0.0315	5657	1127
0.0315	5657	1127
0.0315	5657	1127
0.0315	5657	1127
0.0315	5657	1127
0.0315	5657	1127
0.0315	5649		NEGATIVE
0.0315	5649		NEGATIVE
0.0315	5649		NEGATIVE
0.0315	5646	1127
0.0315	5646	1127
0.0315	5646	1127
0.0315	5646	1127
0.0315	5646	1127
0.0315	5646	1127
0.0315	5646	1127
0.0315	5646	1127
0.0318	5638	1127
0.0318	5638	1127
0.0318	5638	1127
0.0318	5638	1127
0.0318	5638	1127
0.0318	5638	1127
0.0318	5638	1127
0.0318	5638	1127
0.0318	5638	1127
0.0318	5638	1127
0.0318	5638	1127
0.0318	5638	1127
0.0318	5638	1127
0.0318	5638	1127
0.0318	5624		NEGATIVE
0.0318	5624		NEGATIVE
0.0318	5624		NEGATIVE
0.0318	5624		NEGATIVE
0.0318	5624		NEGATIVE
0.0318	5624		NEGATIVE
0.0318	5624		NEGATIVE
0.0318	5624		NEGATIVE
0.0318	5624		NEGATIVE
0.0318	5624		NEGATIVE
0.0318	5614	1127
0.0318	5614	1127
0.0318	5614	1127
0.0318	5614	1127
0.0318	5614	1127
0.0318	5614	1127
0.0318	5614	1127
0.0318	5614	1127
0.0318	5614	1127
0.0318	5614	1127
0.0318	5614	1127
0.0318	5614	1127
0.0318	5614	1127
0.0318	5601		NEGATIVE
0.0332	5600	1126
0.0332	5600	1126
0.0332	5600	1126
0.0332	5600	1126
0.0332	5596		NEGATIVE
0.0332	5596		NEGATIVE
0.0332	5596		NEGATIVE
0.0332	5596		NEGATIVE
0.0332	5596		NEGATIVE
0.0332	5596		NEGATIVE
0.0332	5596		NEGATIVE
0.0332	5596		NEGATIVE
0.0332	5596		NEGATIVE
0.0332	5596		NEGATIVE
0.0332	5596		NEGATIVE
0.0332	5596		NEGATIVE
0.0332	5596		NEGATIVE
0.0332	5596		NEGATIVE
0.0332	5596		NEGATIVE
0.0332	5596		NEGATIVE
0.0332	5596		NEGATIVE
0.0332	5596		NEGATIVE
0.0332	5596		NEGATIVE
0.0332	5596		NEGATIVE
0.0332	5596		NEGATIVE
0.0332	5596		NEGATIVE
0.0332	5596		NEGATIVE
0.0332	5596		NEGATIVE
0.0332	5596	1126	POSITIVE
0.0332	5571	1125
0.0332	5571	1125
0.0332	5571	1125
0.0332	5571	1125
0.0332	5571	1125
0.0333	5566	1125
0.034	5565		NEGATIVE
0.0354	5564	1125
0.0354	5564	1125
0.0354	5564	1125
0.0354	5564	1125
0.0354	5564	1125
0.0354	5564	1125
0.0354	5564	1125
0.0354	5564	1125
0.0354	5564	1125
0.0354	5564	1125
0.0354	5564	1125
0.0354	5553		NEGATIVE
0.0354	5553		NEGATIVE
0.0354	5553		NEGATIVE
0.0354	5553		NEGATIVE
0.0354	5553	1124	POSITIVE
0.0354	5548	1123
0.0354	5548	1123
0.0354	5548	1123
0.0354	5548	1123
0.0354	5548	1123
0.0354	5548	1123
0.0354	5548	1123
0.0354	5548	1123
0.0354	5548	1123
0.0354	5548	1123
0.0354	5548	1123
0.0354	5548	1123
0.0355	5536		NEGATIVE
0.0366	5535	1123
0.0374	5534	1123
0.038	5533		NEGATIVE
0.0383	5532	1123
0.0383	5532	1123
0.0383	5530		NEGATIVE
0.0383	5529	1123
0.0383	5529	1123
0.0387	5527	1123
0.0387	5527	1123
0.0387	5527	1123
0.0387	5527	1123
0.0387	5527	1123
0.0387	5527	1123
0.0387	5527	1123
0.0387	5527	1123
0.0387	5527	1123
0.0387	5527	1123
0.0387	5527	1123
0.0387	5527	1123
0.0387	5527	1123
0.0387	5514		NEGATIVE
0.0387	5514		NEGATIVE
0.0387	5514		NEGATIVE
0.0387	5514		NEGATIVE
0.0387	5514		NEGATIVE
0.0387	5514		NEGATIVE
0.0387	5514		NEGATIVE
0.0387	5507	1122
0.0387	5507	1122
0.0387	5507	1122
0.0387	5507	1122
0.0387	5507	1122
0.0387	5507	1122
0.0387	5507	1122
0.0387	5507	1122
0.0387	5507	1122
0.0387	5507	1122
0.0387	5507	1122
0.0387	5507	1122
0.0387	5507	1122
0.0395	5494	1122
0.0395	5494	1122
0.0395	5494	1122
0.0395	5494	1122
0.0395	5494	1122
0.0395	5494	1122
0.0395	5494	1122
0.0395	5494	1122
0.0395	5486		NEGATIVE
0.0395	5486		NEGATIVE
0.0395	5486		NEGATIVE
0.0395	5486		NEGATIVE
0.0395	5486		NEGATIVE
0.0395	5486		NEGATIVE
0.0395	5486		NEGATIVE
0.0395	5486		NEGATIVE
0.0395	5486		NEGATIVE
0.0395	5477	1121
0.0395	5477	1121
0.0395	5477	1121
0.0395	5477	1121
0.0395	5477	1121
0.0395	5477	1121
0.0395	5477	1121
0.0395	5477	1121
0.04	5469	1121
0.04	5469	1121
0.04	5469	1121
0.04	5466		NEGATIVE
0.04	5466		NEGATIVE
0.04	5466		NEGATIVE
0.04	5463	1121
0.04	5463	1121
0.0405	5461	1121
0.0405	5461	1121
0.0405	5461	1121
0.0405	5461	1121
0.0405	5461	1121
0.0405	5461	1121
0.0405	5461	1121
0.0405	5461	1121
0.0405	5461	1121
0.0405	5452		NEGATIVE
0.0405	5452		NEGATIVE
0.0405	5452		NEGATIVE
0.0405	5452		NEGATIVE
0.0405	5452		NEGATIVE
0.0405	5452		NEGATIVE
0.0405	5452		NEGATIVE
0.0405	5452		NEGATIVE
0.0405	5452		NEGATIVE
0.0405	5452		NEGATIVE
0.0405	5452		NEGATIVE
0.0405	5452		NEGATIVE
0.0405	5452		NEGATIVE
0.0405	5452		NEGATIVE
0.0405	5452		NEGATIVE
0.0405	5452		NEGATIVE
0.0405	5452		NEGATIVE
0.0405	5452		NEGATIVE
0.0405	5452		NEGATIVE
0.0405	5452		NEGATIVE
0.0405	5452		NEGATIVE
0.0405	5452		NEGATIVE
0.0405	5452		NEGATIVE
0.0405	5452		NEGATIVE
0.0405	5452		NEGATIVE
0.0405	5452	1121	POSITIVE
0.0405	5426	1120
0.0405	5426	1120
0.0405	5426	1120
0.0405	5426	1120
0.0405	5426	1120
0.0405	5426	1120
0.0405	5426	1120
0.0405	5426	1120
0.0405	5426	1120
0.0408	5417	1119
0.0408	5417	1119
0.0408	5417	1119
0.0408	5417	1119
0.0408	5417	1119
0.0408	5417	1119
0.0408	5417	1119
0.0408	5417	1119
0.0408	5417	1119
0.0408	5417	1119
0.0408	5417	1119
0.0408	5406		NEGATIVE
0.0408	5406		NEGATIVE
0.0408	5406		NEGATIVE
0.0408	5406		NEGATIVE
0.0408	5406		NEGATIVE
0.0408	5406		NEGATIVE
0.0408	5406		NEGATIVE
0.0408	5406		NEGATIVE
0.0408	5406		NEGATIVE
0.0408	5406		NEGATIVE
0.0408	5406		NEGATIVE
0.0408	5406		NEGATIVE
0.0408	5406		NEGATIVE
0.0408	5406		NEGATIVE
0.0408	5406		NEGATIVE
0.0408	5406		NEGATIVE
0.0408	5406		NEGATIVE
0.0408	5406		NEGATIVE
0.0408	5406		NEGATIVE
0.0408	5406		NEGATIVE
0.0408	5406		NEGATIVE
0.0408	5406		NEGATIVE
0.0408	5406		NEGATIVE
0.0408	5406		NEGATIVE
0.0408	5406		NEGATIVE
0.0408	5406		NEGATIVE
0.0408	5406		NEGATIVE
0.0408	5406		NEGATIVE
0.0408	5406		NEGATIVE
0.0408	5406		NEGATIVE
0.0408	5406		NEGATIVE
0.0408	5406		NEGATIVE
0.0408	5406		NEGATIVE
0.0408	5406		NEGATIVE
0.0408	5406		NEGATIVE
0.0408	5406	1119	POSITIVE
0.0408	5370	1118
0.0408	5370	1118
0.0408	5370	1118
0.0408	5370	1118
0.0408	5370	1118
0.0408	5370	1118
0.0408	5370	1118
0.0408	5370	1118
0.0408	5370	1118
0.0408	5370	1118
0.0408	5370	1118
0.0417	5359	1117
0.0417	5359	1117
0.0427	5357	1117
0.0427	5357	1117
0.0427	5357	1117
0.0427	5357	1117
0.0427	5357	1117
0.0427	5357	1117
0.0427	5351		NEGATIVE
0.0427	5351		NEGATIVE
0.0427	5351		NEGATIVE
0.0427	5351		NEGATIVE
0.0427	5351		NEGATIVE
0.0427	5351		NEGATIVE
0.0427	5351		NEGATIVE
0.0427	5351		NEGATIVE
0.0427	5351		NEGATIVE
0.0427	5351		NEGATIVE
0.0427	5351		NEGATIVE
0.0427	5351		NEGATIVE
0.0427	5351		NEGATIVE
0.0427	5351		NEGATIVE
0.0427	5351		NEGATIVE
0.0427	5351		NEGATIVE
0.0427	5351		NEGATIVE
0.0427	5351		NEGATIVE
0.0427	5351		NEGATIVE
0.0427	5351		NEGATIVE
0.0427	5351		NEGATIVE
0.0427	5351		NEGATIVE
0.0427	5351	1117	POSITIVE
0.0427	5328	1116
0.0427	5328	1116
0.0427	5328	1116
0.0427	5328	1116
0.0427	5328	1116
0.0427	5328	1116
0.0427	5328	1116
0.0427	5321	1116
0.0431	5320	1116
0.0432	5319	1116
0.0432	5319	1116
0.0432	5319	1116
0.0432	5319	1116
0.0432	5319	1116
0.0432	5319	1116
0.0432	5319	1116
0.0432	5319	1116
0.0432	5319	1116
0.0432	5310	1115	POSITIVE
0.0432	5309	1114
0.0432	5309	1114
0.0432	5309	1114
0.0432	5309	1114
0.0432	5309	1114
0.0432	5309	1114
0.0432	5309	1114
0.0432	5309	1114
0.0432	5309	1114
0.0435	5300	1114
0.0435	5300	1114
0.0435	5300	1114
0.0435	5300	1114
0.0435	5300	1114
0.0435	5300	1114
0.0435	5294		NEGATIVE
0.0435	5294		NEGATIVE
0.0435	5294		NEGATIVE
0.0435	5294		NEGATIVE
0.0435	5294		NEGATIVE
0.0435	5289	1113
0.0435	5289	1113
0.0435	5289	1113
0.0435	5289	1113
0.0435	5289	1113
0.045	5284	1113
0.0455	5283	1113
0.0455	5283	1113
0.0455	5283	1113
0.0455	5283	1113
0.0455	5283	1113
0.0455	5283	1113
0.0455	5277		NEGATIVE
0.0455	5277		NEGATIVE
0.0455	5277		NEGATIVE
0.0455	5277		NEGATIVE
0.0455	5277		NEGATIVE
0.0455	5277		NEGATIVE
0.0455	5277		NEGATIVE
0.0455	5277		NEGATIVE
0.0455	5277		NEGATIVE
0.0455	5277		NEGATIVE
0.0455	5277		NEGATIVE
0.0455	5277		NEGATIVE
0.0455	5277		NEGATIVE
0.0455	5277		NEGATIVE
0.0455	5277		NEGATIVE
0.0455	5277	1113	POSITIVE
0.0455	5277	1113	POSITIVE
0.0455	5277	1113	POSITIVE
0.0455	5259	1110
0.0455	5259	1110
0.0455	5259	1110
0.0455	5259	1110
0.0455	5259	1110
0.0456	5254		NEGATIVE
0.0476	5253	1110
0.0476	5253	1110
0.0476	5253	1110
0.0481	5250	1110
0.0481	5249	1110
0.0481	5249	1110
0.0481	5249	1110
0.0481	5249	1110
0.0481	5249	1110
0.0481	5249	1110
0.0481	5249	1110
0.0481	5249	1110
0.0481	5249	1110
0.0481	5249	1110
0.0481	5249	1110
0.0481	5238		NEGATIVE
0.0481	5238		NEGATIVE
0.0481	5238		NEGATIVE
0.0481	5238		NEGATIVE
0.0481	5238		NEGATIVE
0.0481	5238		NEGATIVE
0.0481	5238		NEGATIVE
0.0481	5238		NEGATIVE
0.0481	5238		NEGATIVE
0.0481	5238		NEGATIVE
0.0481	5238		NEGATIVE
0.0481	5238		NEGATIVE
0.0481	5238		NEGATIVE
0.0481	5238		NEGATIVE
0.0481	5224	1109
0.0481	5224	1109
0.0481	5224	1109
0.0481	5224	1109
0.0481	5224	1109
0.0481	5224	1109
0.0481	5224	1109
0.0481	5224	1109
0.0481	5224	1109
0.0481	5224	1109
0.0481	5224	1109
0.0481	5224	1109
0.0485	5212	1108
0.0485	5212	1108
0.0485	5212	1108
0.0485	5212	1108
0.0485	5212	1108
0.0485	5212	1108
0.0485	5212	1108
0.0485	5212	1108
0.0485	5212	1108
0.0485	5212	1108
0.0485	5212	1108
0.0485	5212	1108
0.0485	5212	1108
0.0485	5212	1108
0.0485	5212	1108
0.0485	5212	1108
0.0485	5212	1108
0.0485	5212	1108
0.0485	5212	1108
0.0485	5212	1108
0.0485	5212	1108
0.0485	5212	1108
0.0485	5212	1108
0.0485	5212	1108
0.0485	5212	1108
0.0485	5212	1108
0.0485	5212	1108
0.0485	5185		NEGATIVE
0.0485	5185		NEGATIVE
0.0485	5185		NEGATIVE
0.0485	5185		NEGATIVE
0.0485	5185		NEGATIVE
0.0485	5185		NEGATIVE
0.0485	5185		NEGATIVE
0.0485	5185		NEGATIVE
0.0485	5185		NEGATIVE
0.0485	5185		NEGATIVE
0.0485	5185		NEGATIVE
0.0485	5185		NEGATIVE
0.0485	5185		NEGATIVE
0.0485	5185		NEGATIVE
0.0485	5185		NEGATIVE
0.0485	5185		NEGATIVE
0.0485	5185		NEGATIVE
0.0485	5185		NEGATIVE
0.0485	5185		NEGATIVE
0.0485	5185		NEGATIVE
0.0485	5185		NEGATIVE
0.0485	5185		NEGATIVE
0.0485	5185		NEGATIVE
0.0485	5185		NEGATIVE
0.0485	5185		NEGATIVE
0.0485	5185		NEGATIVE
0.0485	5185		NEGATIVE
0.0485	5185		NEGATIVE
0.0485	5185		NEGATIVE
0.0485	5185	1107	POSITIVE
0.0485	5185	1107	POSITIVE
0.0485	5154	1105
0.0485	5154	1105
0.0485	5154	1105
0.0485	5154	1105
0.0485	5154	1105
0.0485	5154	1105
0.0485	5154	1105
0.0485	5154	1105
0.0485	5154	1105
0.0485	5154	1105
0.0485	5154	1105
0.0485	5154	1105
0.0485	5154	1105
0.0485	5154	1105
0.0485	5154	1105
0.0485	5154	1105
0.0485	5154	1105
0.0485	5154	1105
0.0485	5154	1105
0.0485	5154	1105
0.0485	5154	1105
0.0485	5154	1105
0.0485	5154	1105
0.0485	5154	1105
0.0485	5154	1105
0.0485	5154	1105
0.0507	5128	1104
0.0507	5128	1104
0.0507	5128	1104
0.0507	5128	1104
0.0507	5128	1104
0.0507	5123		NEGATIVE
0.0507	5123		NEGATIVE
0.0507	5123		NEGATIVE
0.0507	5123		NEGATIVE
0.0507	5123		NEGATIVE
0.0507	5123		NEGATIVE
0.0507	5123		NEGATIVE
0.0507	5123		NEGATIVE
0.0507	5123		NEGATIVE
0.0507	5123		NEGATIVE
0.0507	5123		NEGATIVE
0.0507	5123		NEGATIVE
0.0507	5123		NEGATIVE
0.0507	5123		NEGATIVE
0.0507	5123		NEGATIVE
0.0507	5123		NEGATIVE
0.0507	5123		NEGATIVE
0.0507	5123		NEGATIVE
0.0507	5123		NEGATIVE
0.0507	5123		NEGATIVE
0.0507	5123		NEGATIVE
0.0507	5123		NEGATIVE
0.0507	5123		NEGATIVE
0.0507	5123		NEGATIVE
0.0507	5123		NEGATIVE
0.0507	5123		NEGATIVE
0.0507	5123		NEGATIVE
0.0507	5123		NEGATIVE
0.0507	5123		NEGATIVE
0.0507	5123		NEGATIVE
0.0507	5123		NEGATIVE
0.0507	5123		NEGATIVE
0.0507	5123		NEGATIVE
0.0507	5123		NEGATIVE
0.0507	5123		NEGATIVE
0.0507	5123		NEGATIVE
0.0507	5123		NEGATIVE
0.0507	5123		NEGATIVE
0.0507	5123		NEGATIVE
0.0507	5123		NEGATIVE
0.0507	5123		NEGATIVE
0.0507	5123		NEGATIVE
0.0507	5123		NEGATIVE
0.0507	5123		NEGATIVE
0.0507	5123		NEGATIVE
0.0507	5123		NEGATIVE
0.0507	5123		NEGATIVE
0.0507	5123		NEGATIVE
0.0507	5123		NEGATIVE
0.0507	5123		NEGATIVE
0.0507	5123	1104	POSITIVE
0.0507	5123	1104	POSITIVE
0.0507	5071	1102
0.0507	5071	1102
0.0507	5071	1102
0.0507	5071	1102
0.0507	5071	1102
0.0512	5066	1101
0.0512	5066	1101
0.0518	5064		NEGATIVE
0.0518	5064		NEGATIVE
0.0518	5064		NEGATIVE
0.0519	5061	1101
0.0519	5061	1101
0.0519	5061	1101
0.0523	5058	1101
0.0529	5057	1101
0.0529	5057	1101
0.0529	5057	1101
0.0529	5057	1101
0.0529	5057	1101
0.0529	5057	1101
0.0529	5057	1101
0.0529	5057	1101
0.0529	5057	1101
0.0529	5057	1101
0.0529	5057	1101
0.0529	5046		NEGATIVE
0.0529	5046		NEGATIVE
0.0529	5046		NEGATIVE
0.0529	5046		NEGATIVE
0.0529	5042	1100
0.0529	5042	1100
0.0529	5042	1100
0.0529	5042	1100
0.0529	5042	1100
0.0529	5042	1100
0.0529	5042	1100
0.0529	5042	1100
0.0529	5042	1100
0.0529	5042	1100
0.0529	5042	1100
0.054	5031	1100
0.054	5031	1100
0.054	5031	1100
0.054	5031	1100
0.054	5031	1100
0.054	5031	1100
0.054	5025		NEGATIVE
0.054	5025		NEGATIVE
0.054	5025		NEGATIVE
0.054	5022	1100
0.054	5022	1100
0.054	5022	1100
0.054	5022	1100
0.054	5022	1100
0.054	5022	1100
0.0541	5016		NEGATIVE
0.0541	5016		NEGATIVE
0.0541	5016		NEGATIVE
0.0547	5013	1099
0.0547	5013	1099
0.0547	5011		NEGATIVE
0.0547	5011		NEGATIVE
0.0547	5011		NEGATIVE
0.0547	5011	1099	POSITIVE
0.0547	5007	1098
0.0547	5007	1098
0.0547	5007	1098
0.0553	5004	1098
0.0553	5004	1098
0.0553	5004	1098
0.0553	5004	1098
0.0553	5004	1098
0.0553	5004	1098
0.0553	5004	1098
0.0553	5004	1098
0.0553	5004	1098
0.0553	5004	1098
0.0553	5004	1098
0.0553	5004	1098
0.0553	4992		NEGATIVE
0.0553	4992		NEGATIVE
0.0553	4992		NEGATIVE
0.0553	4992		NEGATIVE
0.0553	4992		NEGATIVE
0.0553	4992		NEGATIVE
0.0553	4992		NEGATIVE
0.0553	4992		NEGATIVE
0.0553	4992		NEGATIVE
0.0553	4992		NEGATIVE
0.0553	4992		NEGATIVE
0.0553	4992		NEGATIVE
0.0553	4992		NEGATIVE
0.0553	4992		NEGATIVE
0.0553	4992	1097	POSITIVE
0.0553	4992	1097	POSITIVE
0.0553	4976	1095
0.0553	4976	1095
0.0553	4976	1095
0.0553	4976	1095
0.0553	4976	1095
0.0553	4976	1095
0.0553	4976	1095
0.0553	4976	1095
0.0553	4976	1095
0.0553	4976	1095
0.0553	4976	1095
0.0553	4976	1095
0.0557	4964	1095
0.0557	4964	1095
0.0557	4964	1095
0.0557	4964	1095
0.0557	4964	1095
0.0557	4964	1095
0.0557	4964	1095
0.0557	4964	1095
0.0557	4956		NEGATIVE
0.0557	4956		NEGATIVE
0.0557	4956		NEGATIVE
0.0557	4956		NEGATIVE
0.0557	4956		NEGATIVE
0.0557	4956		NEGATIVE
0.0557	4956		NEGATIVE
0.0557	4956		NEGATIVE
0.0557	4956		NEGATIVE
0.0557	4956		NEGATIVE
0.0557	4956		NEGATIVE
0.0557	4956		NEGATIVE
0.0557	4956		NEGATIVE
0.0557	4956	1094	POSITIVE
0.0557	4956	1094	POSITIVE
0.0557	4941	1092
0.0557	4941	1092
0.0557	4941	1092
0.0557	4941	1092
0.0557	4941	1092
0.0557	4941	1092
0.0557	4941	1092
0.0557	4941	1092
0.0578	4933	1092
0.0582	4932	1092
0.0582	4932	1092
0.0582	4932	1092
0.0582	4932	1092
0.0582	4932	1092
0.0582	4932	1092
0.0582	4932	1092
0.0582	4932	1092
0.0582	4932	1092
0.0582	4932	1092
0.0582	4932	1092
0.0582	4932	1092
0.0582	4932	1092
0.0582	4932	1092
0.0582	4932	1092
0.0582	4932	1092
0.0582	4916		NEGATIVE
0.0582	4916		NEGATIVE
0.0582	4916		NEGATIVE
0.0582	4916		NEGATIVE
0.0582	4916		NEGATIVE
0.0582	4916		NEGATIVE
0.0582	4916		NEGATIVE
0.0582	4916		NEGATIVE
0.0582	4916		NEGATIVE
0.0582	4916		NEGATIVE
0.0582	4916		NEGATIVE
0.0582	4916		NEGATIVE
0.0582	4916		NEGATIVE
0.0582	4916		NEGATIVE
0.0582	4916		NEGATIVE
0.0582	4916		NEGATIVE
0.0582	4916		NEGATIVE
0.0582	4916	1091	POSITIVE
0.0582	4898	1090
0.0582	4898	1090
0.0582	4898	1090
0.0582	4898	1090
0.0582	4898	1090
0.0582	4898	1090
0.0582	4898	1090
0.0582	4898	1090
0.0582	4898	1090
0.0582	4898	1090
0.0582	4898	1090
0.0582	4898	1090
0.0582	4898	1090
0.0582	4898	1090
0.0582	4898	1090
0.0582	4898	1090
0.0582	4882		NEGATIVE
0.0583	4881	1089
0.0589	4880	1089
0.0589	4880	1089
0.0589	4880	1089
0.0589	4880	1089
0.0589	4880	1089
0.0589	4880	1089
0.0589	4880	1089
0.0589	4880	1089
0.0589	4880	1089
0.0589	4880	1089
0.0589	4880	1089
0.0589	4880	1089
0.0589	4880	1089
0.0589	4880	1089
0.0589	4866		NEGATIVE
0.0589	4866		NEGATIVE
0.0589	4866		NEGATIVE
0.0589	4866		NEGATIVE
0.0589	4866		NEGATIVE
0.0589	4866		NEGATIVE
0.0589	4866		NEGATIVE
0.0589	4866		NEGATIVE
0.0589	4866		NEGATIVE
0.0589	4866		NEGATIVE
0.0589	4866		NEGATIVE
0.0589	4866		NEGATIVE
0.0589	4866	1088	POSITIVE
0.0589	4853	1087
0.0589	4853	1087
0.0589	4853	1087
0.0589	4853	1087
0.0589	4853	1087
0.0589	4853	1087
0.0589	4853	1087
0.0589	4853	1087
0.0589	4853	1087
0.0589	4853	1087
0.0589	4853	1087
0.0589	4853	1087
0.0589	4853	1087
0.0589	4853	1087
0.0601	4839	1086
0.0601	4839	1086
0.0601	4839	1086
0.0601	4839	1086
0.0601	4839	1086
0.0601	4839	1086
0.0601	4839	1086
0.0601	4839	1086
0.0601	4831		NEGATIVE
0.0601	4831		NEGATIVE
0.0601	4831		NEGATIVE
0.0601	4831		NEGATIVE
0.0601	4831		NEGATIVE
0.0601	4831		NEGATIVE
0.0601	4831		NEGATIVE
0.0601	4831		NEGATIVE
0.0601	4831	1086	POSITIVE
0.0601	4831	1086	POSITIVE
0.0601	4821	1084
0.0601	4821	1084
0.0601	4821	1084
0.0601	4821	1084
0.0601	4821	1084
0.0601	4821	1084
0.0601	4821	1084
0.0608	4814		NEGATIVE
0.0608	4814		NEGATIVE
0.0608	4814		NEGATIVE
0.0608	4814		NEGATIVE
0.0608	4814		NEGATIVE
0.0608	4814		NEGATIVE
0.0608	4814		NEGATIVE
0.0608	4814		NEGATIVE
0.0608	4814		NEGATIVE
0.0608	4814		NEGATIVE
0.061	4804		NEGATIVE
0.0614	4803	1083
0.0614	4802	1083
0.0615	4801	1083
0.0615	4801	1083
0.0615	4799		NEGATIVE
0.0615	4799		NEGATIVE
0.0615	4799		NEGATIVE
0.0615	4799		NEGATIVE
0.0615	4799		NEGATIVE
0.0615	4799		NEGATIVE
0.0615	4799		NEGATIVE
0.0615	4799		NEGATIVE
0.0615	4799		NEGATIVE
0.0615	4799		NEGATIVE
0.0615	4799		NEGATIVE
0.0615	4799		NEGATIVE
0.0615	4799		NEGATIVE
0.0615	4799		NEGATIVE
0.0615	4799		NEGATIVE
0.0615	4799		NEGATIVE
0.0615	4799		NEGATIVE
0.0615	4799		NEGATIVE
0.0615	4799		NEGATIVE
0.0615	4799		NEGATIVE
0.0615	4799		NEGATIVE
0.0615	4778	1083
0.0615	4778	1083
0.0615	4778	1083
0.062	4775	1083
0.062	4775	1083
0.062	4775	1083
0.062	4775	1083
0.062	4775	1083
0.062	4775	1083
0.062	4775	1083
0.062	4775	1083
0.062	4775	1083
0.062	4775	1083
0.062	4765		NEGATIVE
0.062	4765		NEGATIVE
0.062	4765		NEGATIVE
0.062	4765		NEGATIVE
0.062	4765		NEGATIVE
0.062	4765		NEGATIVE
0.062	4765		NEGATIVE
0.062	4765		NEGATIVE
0.062	4765		NEGATIVE
0.062	4765		NEGATIVE
0.062	4765		NEGATIVE
0.062	4765		NEGATIVE
0.062	4765		NEGATIVE
0.062	4765		NEGATIVE
0.062	4765		NEGATIVE
0.062	4765		NEGATIVE
0.062	4765		NEGATIVE
0.062	4765		NEGATIVE
0.062	4765		NEGATIVE
0.062	4765		NEGATIVE
0.062	4765		NEGATIVE
0.062	4765		NEGATIVE
0.062	4765		NEGATIVE
0.062	4765		NEGATIVE
0.062	4765		NEGATIVE
0.062	4765		NEGATIVE
0.062	4765		NEGATIVE
0.062	4765		NEGATIVE
0.062	4765		NEGATIVE
0.062	4765		NEGATIVE
0.062	4765		NEGATIVE
0.062	4765		NEGATIVE
0.062	4765		NEGATIVE
0.062	4765		NEGATIVE
0.062	4765		NEGATIVE
0.062	4765		NEGATIVE
0.062	4765		NEGATIVE
0.062	4765		NEGATIVE
0.062	4765		NEGATIVE
0.062	4765		NEGATIVE
0.062	4765		NEGATIVE
0.062	4765	1082	POSITIVE
0.062	4765	1082	POSITIVE
0.062	4765	1082	POSITIVE
0.062	4721	1079
0.062	4721	1079
0.062	4721	1079
0.062	4721	1079
0.062	4721	1079
0.062	4721	1079
0.062	4721	1079
0.062	4721	1079
0.062	4721	1079
0.062	4721	1079
0.0621	4711	1079
0.0634	4710	1078
0.0634	4710	1078
0.0648	4708	1078
0.0648	4708	1078
0.0648	4706		NEGATIVE
0.0648	4706		NEGATIVE
0.0648	4706		NEGATIVE
0.0648	4706		NEGATIVE
0.0648	4706		NEGATIVE
0.0648	4706		NEGATIVE
0.0648	4706		NEGATIVE
0.0648	4706		NEGATIVE
0.0648	4706		NEGATIVE
0.0648	4706		NEGATIVE
0.0648	4706		NEGATIVE
0.0648	4706		NEGATIVE
0.0648	4706	1078	POSITIVE
0.0648	4693	1077
0.0648	4693	1077
0.0648	4691	1077
0.0648	4690	1077
0.0654	4689	1077
0.0654	4689	1077
0.0655	4687	1077
0.0655	4687	1077
0.0655	4687	1077
0.0655	4687	1077
0.0655	4687	1077
0.0655	4687	1077
0.0655	4687	1077
0.0655	4687	1077
0.0655	4679		NEGATIVE
0.0655	4679		NEGATIVE
0.0655	4679		NEGATIVE
0.0655	4676	1076
0.0655	4676	1076
0.0655	4676	1076
0.0655	4676	1076
0.0655	4676	1076
0.0655	4676	1076
0.0655	4676	1076
0.0655	4676	1076
0.0655	4676	1076
0.066	4667	1076
0.066	4667	1076
0.066	4667	1076
0.066	4667	1076
0.066	4667	1076
0.066	4667	1076
0.066	4667	1076
0.066	4667	1076
0.066	4667	1076
0.066	4667	1076
0.066	4667	1076
0.066	4667	1076
0.066	4667	1076
0.066	4667	1076
0.066	4667	1076
0.066	4667	1076
0.066	4667	1076
0.066	4667	1076
0.066	4667	1076
0.066	4667	1076
0.066	4667	1076
0.066	4667	1076
0.066	4667	1076
0.066	4644		NEGATIVE
0.066	4644		NEGATIVE
0.066	4644		NEGATIVE
0.066	4644		NEGATIVE
0.066	4644		NEGATIVE
0.066	4644		NEGATIVE
0.066	4644		NEGATIVE
0.066	4644		NEGATIVE
0.066	4644		NEGATIVE
0.066	4644		NEGATIVE
0.066	4644		NEGATIVE
0.066	4644		NEGATIVE
0.066	4644		NEGATIVE
0.066	4644		NEGATIVE
0.066	4644		NEGATIVE
0.066	4644		NEGATIVE
0.066	4644	1074	POSITIVE
0.066	4627	1073
0.066	4627	1073
0.066	4627	1073
0.066	4627	1073
0.066	4627	1073
0.066	4627	1073
0.066	4627	1073
0.066	4627	1073
0.066	4627	1073
0.066	4627	1073
0.066	4627	1073
0.066	4627	1073
0.066	4627	1073
0.066	4627	1073
0.066	4627	1073
0.066	4627	1073
0.066	4627	1073
0.066	4627	1073
0.066	4627	1073
0.066	4627	1073
0.066	4627	1073
0.066	4627	1073
0.066	4627	1073
0.0662	4604		NEGATIVE
0.069	4603	1072
0.069	4603	1072
0.069	4603	1072
0.069	4603	1072
0.069	4603	1072
0.069	4603	1072
0.069	4603	1072
0.069	4603	1072
0.069	4595		NEGATIVE
0.069	4595		NEGATIVE
0.069	4595		NEGATIVE
0.069	4595		NEGATIVE
0.069	4595		NEGATIVE
0.069	4595		NEGATIVE
0.069	4595		NEGATIVE
0.069	4595		NEGATIVE
0.069	4595		NEGATIVE
0.069	4595		NEGATIVE
0.069	4595		NEGATIVE
0.069	4595		NEGATIVE
0.069	4595		NEGATIVE
0.069	4595		NEGATIVE
0.069	4595		NEGATIVE
0.069	4595		NEGATIVE
0.069	4595		NEGATIVE
0.069	4595		NEGATIVE
0.069	4595		NEGATIVE
0.069	4595		NEGATIVE
0.069	4595		NEGATIVE
0.069	4595		NEGATIVE
0.069	4595		NEGATIVE
0.069	4595		NEGATIVE
0.069	4595		NEGATIVE
0.069	4595		NEGATIVE
0.069	4595		NEGATIVE
0.069	4595		NEGATIVE
0.069	4595		NEGATIVE
0.069	4595		NEGATIVE
0.069	4595		NEGATIVE
0.069	4595		NEGATIVE
0.069	4595	1071	POSITIVE
0.069	4595	1071	POSITIVE
0.069	4595	1071	POSITIVE
0.069	4595	1071	POSITIVE
0.069	4595	1071	POSITIVE
0.069	4595	1071	POSITIVE
0.069	4557	1065
0.069	4557	1065
0.069	4557	1065
0.069	4557	1065
0.069	4557	1065
0.069	4557	1065
0.069	4557	1065
0.069	4557	1065
0.0691	4549		NEGATIVE
0.0696	4548	1065
0.0696	4548	1065
0.0696	4548	1065
0.0704	4545		NEGATIVE
0.0706	4544	1064
0.0706	4544	1064
0.0706	4544	1064
0.072	4541	1064
0.072	4540		NEGATIVE
0.0728	4539	1064
0.0728	4539	1064
0.0728	4537		NEGATIVE
0.0728	4537		NEGATIVE
0.0728	4537		NEGATIVE
0.0728	4537		NEGATIVE
0.0728	4533	1064
0.0728	4533	1064
0.0728	4533	1064
0.0734	4530	1064
0.0734	4530	1064
0.0734	4530	1064
0.0734	4530	1064
0.0734	4530	1064
0.0734	4530	1064
0.0734	4530	1064
0.0734	4530	1064
0.0734	4530	1064
0.0734	4530	1064
0.0734	4530	1064
0.0734	4530	1064
0.0734	4530	1064
0.0734	4530	1064
0.0734	4530	1064
0.0734	4530	1064
0.0734	4514		NEGATIVE
0.0734	4514		NEGATIVE
0.0734	4514		NEGATIVE
0.0734	4514		NEGATIVE
0.0734	4514		NEGATIVE
0.0734	4514		NEGATIVE
0.0734	4514		NEGATIVE
0.0734	4514		NEGATIVE
0.0734	4514		NEGATIVE
0.0734	4514		NEGATIVE
0.0734	4514	1063	POSITIVE
0.0734	4514	1063	POSITIVE
0.0734	4514	1063	POSITIVE
0.0734	4514	1063	POSITIVE
0.0734	4514	1063	POSITIVE
0.0734	4499	1058
0.0734	4499	1058
0.0734	4499	1058
0.0734	4499	1058
0.0734	4499	1058
0.0734	4499	1058
0.0734	4499	1058
0.0734	4499	1058
0.0734	4499	1058
0.0734	4499	1058
0.0734	4499	1058
0.0734	4499	1058
0.0734	4499	1058
0.0734	4499	1058
0.0734	4499	1058
0.0734	4499	1058
0.0735	4483		NEGATIVE
0.0737	4482	1056
0.0737	4482	1056
0.0737	4482	1056
0.0743	4479	1056
0.0743	4479	1056
0.0743	4477		NEGATIVE
0.0743	4477		NEGATIVE
0.0743	4477		NEGATIVE
0.0743	4477		NEGATIVE
0.0743	4477		NEGATIVE
0.0743	4477		NEGATIVE
0.0743	4477		NEGATIVE
0.0743	4477		NEGATIVE
0.0743	4477		NEGATIVE
0.0743	4477		NEGATIVE
0.0743	4467	1056
0.0743	4467	1056
0.0751	4465	1056
0.0751	4465	1056
0.0751	4465	1056
0.0751	4465	1056
0.0751	4465	1056
0.0751	4465	1056
0.0751	4465	1056
0.0751	4465	1056
0.0751	4465	1056
0.0751	4465	1056
0.0751	4465	1056
0.0751	4465	1056
0.0751	4465	1056
0.0751	4465	1056
0.0751	4451		NEGATIVE
0.0751	4451		NEGATIVE
0.0751	4451		NEGATIVE
0.0751	4451		NEGATIVE
0.0751	4451		NEGATIVE
0.0751	4451		NEGATIVE
0.0751	4451		NEGATIVE
0.0751	4451		NEGATIVE
0.0751	4451		NEGATIVE
0.0751	4451		NEGATIVE
0.0751	4451		NEGATIVE
0.0751	4451		NEGATIVE
0.0751	4451		NEGATIVE
0.0751	4451		NEGATIVE
0.0751	4451		NEGATIVE
0.0751	4451		NEGATIVE
0.0751	4451		NEGATIVE
0.0751	4451		NEGATIVE
0.0751	4451		NEGATIVE
0.0751	4451		NEGATIVE
0.0751	4451		NEGATIVE
0.0751	4451		NEGATIVE
0.0751	4451		NEGATIVE
0.0751	4451		NEGATIVE
0.0751	4451		NEGATIVE
0.0751	4451		NEGATIVE
0.0751	4451		NEGATIVE
0.0751	4451		NEGATIVE
0.0751	4451		NEGATIVE
0.0751	4451		NEGATIVE
0.0751	4451		NEGATIVE
0.0751	4451		NEGATIVE
0.0751	4451		NEGATIVE
0.0751	4451		NEGATIVE
0.0751	4451		NEGATIVE
0.0751	4451		NEGATIVE
0.0751	4451	1055	POSITIVE
0.0751	4451	1055	POSITIVE
0.0751	4451	1055	POSITIVE
0.0751	4451	1055	POSITIVE
0.0751	4411	1051
0.0751	4411	1051
0.0751	4411	1051
0.0751	4411	1051
0.0751	4411	1051
0.0751	4411	1051
0.0751	4411	1051
0.0751	4411	1051
0.0751	4411	1051
0.0751	4411	1051
0.0751	4411	1051
0.0751	4411	1051
0.0751	4411	1051
0.0751	4411	1051
0.0751	4411	1051
0.0766	4396	1050
0.0766	4396	1050
0.0766	4394		NEGATIVE
0.0766	4394		NEGATIVE
0.0766	4394		NEGATIVE
0.0766	4394		NEGATIVE
0.0766	4394		NEGATIVE
0.0766	4394		NEGATIVE
0.0766	4394		NEGATIVE
0.0766	4394		NEGATIVE
0.0766	4394		NEGATIVE
0.0766	4394		NEGATIVE
0.0766	4394		NEGATIVE
0.0766	4394		NEGATIVE
0.0766	4394		NEGATIVE
0.0766	4394		NEGATIVE
0.0766	4394		NEGATIVE
0.0766	4394		NEGATIVE
0.0766	4394		NEGATIVE
0.0766	4394		NEGATIVE
0.0766	4394		NEGATIVE
0.0766	4394		NEGATIVE
0.0766	4394		NEGATIVE
0.0766	4394		NEGATIVE
0.0766	4394		NEGATIVE
0.0766	4394		NEGATIVE
0.0766	4394		NEGATIVE
0.0766	4394		NEGATIVE
0.0766	4394		NEGATIVE
0.0766	4394		NEGATIVE
0.0766	4394		NEGATIVE
0.0766	4394		NEGATIVE
0.0766	4394		NEGATIVE
0.0766	4394		NEGATIVE
0.0766	4394	1050	POSITIVE
0.0766	4361	1049
0.0766	4361	1049
0.0773	4359	1048
0.0775	4358	1048
0.0775	4358	1048
0.0775	4358	1048
0.0775	4358	1048
0.0775	4354		NEGATIVE
0.0775	4354		NEGATIVE
0.0775	4354		NEGATIVE
0.0775	4354		NEGATIVE
0.0775	4354		NEGATIVE
0.0775	4354		NEGATIVE
0.0775	4354		NEGATIVE
0.0775	4354		NEGATIVE
0.0775	4354		NEGATIVE
0.0775	4354		NEGATIVE
0.0775	4354		NEGATIVE
0.0775	4354		NEGATIVE
0.0775	4354		NEGATIVE
0.0775	4354	1048	POSITIVE
0.0775	4354	1048	POSITIVE
0.0775	4339	1046
0.0775	4339	1046
0.0775	4339	1046
0.0775	4339	1046
0.0775	4339	1046
0.0782	4334		NEGATIVE
0.0782	4334		NEGATIVE
0.0783	4332	1046
0.0784	4331	1046
0.0784	4331	1046
0.0784	4331	1046
0.0784	4331	1046
0.0784	4331	1046
0.0784	4331	1046
0.0784	4325		NEGATIVE
0.0784	4325		NEGATIVE
0.0784	4325		NEGATIVE
0.0784	4325		NEGATIVE
0.0784	4325		NEGATIVE
0.0784	4325		NEGATIVE
0.0784	4325		NEGATIVE
0.0784	4325		NEGATIVE
0.0784	4325		NEGATIVE
0.0784	4325		NEGATIVE
0.0784	4325	1045	POSITIVE
0.0784	4314	1044
0.0784	4314	1044
0.0784	4314	1044
0.0784	4314	1044
0.0784	4314	1044
0.0784	4314	1044
0.0784	4308		NEGATIVE
0.079	4307	1044
0.079	4307	1044
0.079	4307	1044
0.079	4307	1044
0.079	4307	1044
0.079	4307	1044
0.079	4307	1044
0.079	4307	1044
0.079	4299		NEGATIVE
0.079	4299		NEGATIVE
0.079	4299		NEGATIVE
0.079	4299		NEGATIVE
0.079	4299		NEGATIVE
0.079	4299		NEGATIVE
0.079	4299		NEGATIVE
0.079	4299		NEGATIVE
0.079	4299		NEGATIVE
0.079	4299		NEGATIVE
0.079	4299		NEGATIVE
0.079	4299		NEGATIVE
0.079	4299		NEGATIVE
0.079	4299		NEGATIVE
0.079	4299		NEGATIVE
0.079	4299		NEGATIVE
0.079	4299		NEGATIVE
0.079	4299		NEGATIVE
0.079	4299		NEGATIVE
0.079	4299		NEGATIVE
0.079	4299		NEGATIVE
0.079	4299		NEGATIVE
0.079	4299	1043	POSITIVE
0.079	4299	1043	POSITIVE
0.079	4299	1043	POSITIVE
0.079	4299	1043	POSITIVE
0.079	4299	1043	POSITIVE
0.079	4299	1043	POSITIVE
0.079	4271	1037
0.079	4271	1037
0.079	4271	1037
0.079	4271	1037
0.079	4271	1037
0.079	4271	1037
0.079	4271	1037
0.079	4271	1037
0.079	4263		NEGATIVE
0.079	4262	1036
0.0791	4261	1036
0.0791	4261	1036
0.0799	4259	1036
0.0799	4259	1036
0.0799	4259	1036
0.0799	4259	1036
0.0799	4259	1036
0.0799	4259	1036
0.0799	4259	1036
0.0799	4259	1036
0.0799	4259	1036
0.0799	4259	1036
0.0799	4259	1036
0.0799	4259	1036
0.0799	4247		NEGATIVE
0.0799	4247		NEGATIVE
0.0799	4247		NEGATIVE
0.0799	4247		NEGATIVE
0.0799	4243	1035
0.0799	4243	1035
0.0799	4243	1035
0.0799	4243	1035
0.0799	4243	1035
0.0799	4243	1035
0.0799	4243	1035
0.0799	4243	1035
0.0799	4243	1035
0.0799	4243	1035
0.0799	4243	1035
0.0799	4243	1035
0.08	4231		NEGATIVE
0.08	4231		NEGATIVE
0.0815	4229	1034
0.0815	4229	1034
0.0815	4229	1034
0.0815	4229	1034
0.0815	4225		NEGATIVE
0.0815	4225		NEGATIVE
0.0815	4223	1034
0.0815	4223	1034
0.0815	4223	1034
0.0815	4223	1034
0.0825	4219	1034
0.0825	4219	1034
0.0825	4219	1034
0.0825	4219	1034
0.0825	4219	1034
0.0825	4219	1034
0.0825	4219	1034
0.0825	4219	1034
0.0825	4211		NEGATIVE
0.0825	4211		NEGATIVE
0.0825	4211		NEGATIVE
0.0825	4211		NEGATIVE
0.0825	4211		NEGATIVE
0.0825	4211		NEGATIVE
0.0825	4211		NEGATIVE
0.0825	4204	1033
0.0825	4204	1033
0.0825	4204	1033
0.0825	4204	1033
0.0825	4204	1033
0.0825	4204	1033
0.0825	4204	1033
0.0825	4197		NEGATIVE
0.0825	4197		NEGATIVE
0.0825	4195	1032
0.0826	4194	1032
0.0826	4194	1032
0.0832	4192	1032
0.0833	4191	1032
0.0834	4190	1032
0.0834	4190	1032
0.0834	4188		NEGATIVE
0.0834	4188		NEGATIVE
0.0834	4188		NEGATIVE
0.0834	4188		NEGATIVE
0.0834	4188		NEGATIVE
0.0834	4188		NEGATIVE
0.0834	4188		NEGATIVE
0.0834	4188		NEGATIVE
0.0834	4188		NEGATIVE
0.0834	4188		NEGATIVE
0.0834	4188		NEGATIVE
0.0834	4188	1032	POSITIVE
0.0834	4188	1032	POSITIVE
0.0834	4188	1032	POSITIVE
0.0834	4188	1032	POSITIVE
0.0834	4173	1028
0.0835	4172		NEGATIVE
0.084	4171	1028
0.084	4171	1028
0.084	4171	1028
0.084	4171	1028
0.084	4171	1028
0.084	4171	1028
0.084	4165		NEGATIVE
0.084	4165		NEGATIVE
0.084	4165		NEGATIVE
0.084	4165		NEGATIVE
0.084	4165		NEGATIVE
0.084	4165		NEGATIVE
0.084	4165		NEGATIVE
0.084	4165		NEGATIVE
0.084	4165		NEGATIVE
0.084	4165		NEGATIVE
0.084	4165		NEGATIVE
0.084	4165		NEGATIVE
0.084	4165		NEGATIVE
0.084	4165		NEGATIVE
0.084	4165		NEGATIVE
0.084	4165		NEGATIVE
0.084	4165		NEGATIVE
0.084	4165		NEGATIVE
0.084	4165		NEGATIVE
0.084	4165		NEGATIVE
0.084	4165		NEGATIVE
0.084	4165		NEGATIVE
0.084	4165	1027	POSITIVE
0.084	4165	1027	POSITIVE
0.084	4165	1027	POSITIVE
0.084	4165	1027	POSITIVE
0.084	4165	1027	POSITIVE
0.084	4165	1027	POSITIVE
0.084	4137	1021
0.084	4137	1021
0.084	4137	1021
0.084	4137	1021
0.084	4137	1021
0.084	4137	1021
0.0842	4131		NEGATIVE
0.0846	4130	1021	POSITIVE
0.087	4129		NEGATIVE
0.087	4128	1020
0.0877	4127	1020
0.0877	4127	1020
0.0877	4127	1020
0.0877	4127	1020
0.0877	4123		NEGATIVE
0.0877	4123		NEGATIVE
0.0877	4123		NEGATIVE
0.0877	4123		NEGATIVE
0.0877	4123		NEGATIVE
0.0877	4123		NEGATIVE
0.0877	4123		NEGATIVE
0.0877	4123		NEGATIVE
0.0877	4123		NEGATIVE
0.0877	4123		NEGATIVE
0.0877	4123		NEGATIVE
0.0877	4123	1019	POSITIVE
0.0877	4123	1019	POSITIVE
0.0877	4123	1019	POSITIVE
0.0877	4109	1016
0.0877	4109	1016
0.0877	4109	1016
0.0877	4106	1016
0.0877	4105		NEGATIVE
0.0877	4105		NEGATIVE
0.0877	4105		NEGATIVE
0.0877	4102	1016
0.0879	4101		NEGATIVE
0.0885	4100	1016
0.0887	4099	1016
0.0887	4099	1016
0.0887	4099	1016
0.0887	4099	1016
0.0887	4099	1016
0.0887	4099	1016
0.0887	4099	1016
0.0887	4099	1016
0.0887	4099	1016
0.0887	4099	1016
0.0887	4099	1016
0.0887	4099	1016
0.0887	4099	1016
0.0887	4099	1016
0.0887	4099	1016
0.0887	4099	1016
0.0887	4099	1016
0.0887	4099	1016
0.0887	4099	1016
0.0887	4099	1016
0.0887	4099	1016
0.0887	4099	1016
0.0887	4099	1016
0.0887	4099	1016
0.0887	4099	1016
0.0887	4099	1016
0.0887	4099	1016
0.0887	4099	1016
0.0887	4099	1016
0.0887	4099	1016
0.0887	4099	1016
0.0887	4099	1016
0.0887	4099	1016
0.0887	4099	1016
0.0887	4099	1016
0.0887	4064		NEGATIVE
0.0887	4064		NEGATIVE
0.0887	4064		NEGATIVE
0.0887	4064		NEGATIVE
0.0887	4064		NEGATIVE
0.0887	4064		NEGATIVE
0.0887	4064		NEGATIVE
0.0887	4064		NEGATIVE
0.0887	4064		NEGATIVE
0.0887	4064		NEGATIVE
0.0887	4064		NEGATIVE
0.0887	4064		NEGATIVE
0.0887	4064		NEGATIVE
0.0887	4064		NEGATIVE
0.0887	4064		NEGATIVE
0.0887	4064		NEGATIVE
0.0887	4064		NEGATIVE
0.0887	4064		NEGATIVE
0.0887	4064		NEGATIVE
0.0887	4064		NEGATIVE
0.0887	4064		NEGATIVE
0.0887	4064		NEGATIVE
0.0887	4064		NEGATIVE
0.0887	4064	1013	POSITIVE
0.0887	4064	1013	POSITIVE
0.0887	4064	1013	POSITIVE
0.0887	4038	1010
0.0887	4038	1010
0.0887	4038	1010
0.0887	4038	1010
0.0887	4038	1010
0.0887	4038	1010
0.0887	4038	1010
0.0887	4038	1010
0.0887	4038	1010
0.0887	4038	1010
0.0887	4038	1010
0.0887	4038	1010
0.0887	4038	1010
0.0887	4038	1010
0.0887	4038	1010
0.0887	4038	1010
0.0887	4038	1010
0.0887	4038	1010
0.0887	4038	1010
0.0887	4038	1010
0.0887	4038	1010
0.0887	4038	1010
0.0887	4038	1010
0.0887	4038	1010
0.0887	4038	1010
0.0887	4038	1010
0.0887	4038	1010
0.0887	4038	1010
0.0887	4038	1010
0.0887	4038	1010
0.0887	4038	1010
0.0887	4038	1010
0.0887	4038	1010
0.0887	4038	1010
0.0895	4004		NEGATIVE
0.09	4003	1007
0.0911	4002		NEGATIVE
0.0915	4001		NEGATIVE
0.0915	4001		NEGATIVE
0.0915	4001		NEGATIVE
0.0915	4001		NEGATIVE
0.0915	4001		NEGATIVE
0.0915	4001		NEGATIVE
0.0915	4001		NEGATIVE
0.0915	4001		NEGATIVE
0.0915	4001		NEGATIVE
0.0915	4001		NEGATIVE
0.0915	4001		NEGATIVE
[truncated: 3,990 more rows]
